# Supplementary material for: 2-[(E)-(5-tert-Butyl-2-hydroxy­phen­yl)­diazen­yl]benzoic acid
Source: Acta Crystallogr Sect E Struct Rep Online. 2008 Oct 18;64(Pt 11):o2125. doi: 10.1107/S160053680803290X (PMC2959775; doi:10.1107/S160053680803290X)
Supplement: Supplementary file 1 [file e-64-o2125-sup1.cif]

##############################################################################
###                                                                        ###
###        Electronic paper (Acta Crystallographica Section E)             ###
###                                                                        ###
##############################################################################
#                                                                            #
# This CIF contains the data in a paper accepted for publication in Acta     #
# Crystallographica Section E. It conforms to the requirements of Notes      #
# for Authors for Section E, and has been peer reviewed under the auspices   #
# of the IUCr Commission on Journals.                                        #
#                                                                            #
# Full details of the Crystallographic Information File format               #
# are given in the paper "The Crystallographic Information File (CIF):       #
# a New Standard Archive File for Crystallography" by S. R. Hall, F. H.      #
# Allen and I. D. Brown [Acta Cryst. (1991), A47, 655-685].                  #
#                                                                            #
# The current version of the core CIF dictionary is obtainable from          #
# ftp://ftp.iucr.org/pub/cif_core.dic. The current version number is 2.4.    #
#                                                                            #
# Software is freely available for graphical display of the structure(s) in  #
# this CIF.  For information consult the CIF home page http://www.iucr.org/  #
# cif/home.html                                                              #
#                                                                            #
# This file may be used for bona fide research purposes within the           #
# scientific community so long as proper attribution is given to the journal # 
# article from which it was obtained.                                        #
#                                                                            #
##############################################################################
                                             
data_global
_audit_creation_method     SHELXL-97
_journal_date_recd_electronic     2008-10-10
_journal_date_accepted     2008-10-11
_journal_name_full     'Acta Crystallographica, Section E'
_journal_year     2008
_journal_volume     64
_journal_issue     11
_journal_page_first     o2125
_journal_page_last     o2125
_journal_paper_category     QO
_journal_coeditor_code     NG2500
_publ_contact_author_name     ' Edward RT Tiekink '
_publ_contact_author_address
;
    Department of Chemistry,
    The University of Texas,
    One UTSA Circle,
    San Antonio, Texas 78249-0698,
    U.S.A.
;
_publ_contact_author_email     edward.tiekink@utsa.edu
_publ_contact_author_fax     ' 1 210 458 7428 '
_publ_contact_author_phone     ' 1 210 458 5774 '
_publ_section_title
;
2-[(<i>E</i>)-(5-<i>tert</i>-Butyl-2-hydroxyphenyl)diazenyl]benzoic acid
;
loop_
    _publ_author_name
    _publ_author_footnote
    _publ_author_address
    'Basu Baul, Tushar S.'
;
Additional correspondence author, e-mail: basubaul@nehu.ac.in.
;
;
Department of Chemistry, North-Eastern Hill University, NEHU Permanent Campus,
Umshing, Shillong 793 022, India
;
    'Paul, Anup' .
;
Department of Chemistry, North-Eastern Hill University, NEHU Permanent Campus,
Umshing, Shillong 793 022, India
;
    'Arman, Hadi D.' .
;
Department of Chemistry, The University of Texas at San Antonio,
One UTSA Circle, San Antonio, Texas 78249-0698, USA
;
    'Tiekink, Edward R. T.' .
;
Department of Chemistry, The University of Texas at San Antonio,
One UTSA Circle, San Antonio, Texas 78249-0698, USA
;
data_I
_audit_creation_method     SHELXL-97
_chemical_name_systematic
;
2-[(<i>E</i>)-(5-<i>tert</i>-butyl-2-hydroxyphenyl)diazenyl]benzoic acid
;
_chemical_name_common     ?
_chemical_formula_moiety     'C17 H18 N2 O3'
_chemical_formula_sum     'C17 H18 N2 O3'
_chemical_formula_iupac     'C17 H18 N2 O3'
_chemical_formula_weight     298.33
_chemical_melting_point     ?
_symmetry_cell_setting     'monoclinic'
_symmetry_space_group_name_H-M     'P 21/c'
_symmetry_space_group_name_Hall     '-P 2ybc'
loop_
    _symmetry_equiv_pos_as_xyz
    'x, y, z'
    '-x, y+1/2, -z+1/2'
    '-x, -y, -z'
    'x, -y-1/2, z-1/2'
_cell_length_a     5.9052(19)
_cell_length_b     10.872(4)
_cell_length_c     23.126(8)
_cell_angle_alpha     90
_cell_angle_beta     94.432(4)
_cell_angle_gamma     90
_cell_volume     1480.3(9)
_cell_formula_units_Z     4
_cell_measurement_reflns_used     7951
_cell_measurement_theta_min     2.1
_cell_measurement_theta_max     40.6
_cell_measurement_temperature     98(2)
_exptl_crystal_description     'prism'
_exptl_crystal_colour     'red'
_exptl_crystal_size_max     0.35
_exptl_crystal_size_mid     0.16
_exptl_crystal_size_min     0.08
_exptl_crystal_density_diffrn     1.339
_exptl_crystal_density_meas     ?
_exptl_crystal_density_method     'not measured'
_exptl_crystal_F_000     632
_exptl_absorpt_coefficient_mu     0.093
_exptl_absorpt_correction_type     'none'
_exptl_absorpt_process_details     ?
_exptl_special_details
;
;
_diffrn_ambient_temperature     98(2)
_diffrn_radiation_type     MoK\a
_diffrn_radiation_wavelength     0.71073
_diffrn_radiation_source     'sealed tube'
_diffrn_radiation_monochromator     graphite
_diffrn_measurement_device_type     'Rigaku Saturn724 (2x2 bin mode)'
_diffrn_measurement_method     'dtprofit.ref'
_diffrn_detector_area_resol_mean     28.5714
_diffrn_reflns_number     8445
_diffrn_reflns_av_R_equivalents     0.065
_diffrn_reflns_av_sigmaI/netI     0.094
_diffrn_reflns_theta_min     2.6
_diffrn_reflns_theta_max     26.5
_diffrn_reflns_theta_full     26.5
_diffrn_measured_fraction_theta_max     0.996
_diffrn_measured_fraction_theta_full     0.996
_diffrn_reflns_limit_h_min     -7
_diffrn_reflns_limit_h_max     7
_diffrn_reflns_limit_k_min     -13
_diffrn_reflns_limit_k_max     10
_diffrn_reflns_limit_l_min     -28
_diffrn_reflns_limit_l_max     27
_diffrn_reflns_reduction_process     'Lp corrections applied'
_refine_special_details
;
Refinement of <i>F</i>^2^ against ALL reflections. The weighted <i>R</i>-factor
<i>wR</i> and goodness of fit <i>S</i> are based on <i>F</i>^2^, conventional
<i>R</i>-factors <i>R</i> are based on <i>F</i>, with <i>F</i> set to zero for
negative <i>F</i>^2^. The threshold expression of <i>F</i>^2^ >
\s(<i>F</i>^2^) is used only for calculating <i>R</i>-factors(gt) <i>etc</i>.
and is not relevant to the choice of reflections for refinement.
<i>R</i>-factors based on <i>F</i>^2^ are statistically about twice as large
as those based on <i>F</i>, and <i>R</i>- factors based on ALL data will be
even larger.
;
_reflns_number_total     3068
_reflns_number_gt     2610
_reflns_threshold_expression     I>2\s(I)
_refine_ls_structure_factor_coef     Fsqd
_refine_ls_matrix_type     full
_refine_ls_R_factor_all     0.070
_refine_ls_R_factor_gt     0.059
_refine_ls_wR_factor_gt     0.137
_refine_ls_wR_factor_ref     0.144
_refine_ls_goodness_of_fit_ref     1.12
_refine_ls_restrained_S_all     1.12
_refine_ls_number_reflns     3068
_refine_ls_number_parameters     205
_refine_ls_number_restraints     2
_refine_ls_hydrogen_treatment     constr
_refine_ls_weighting_scheme     calc
_refine_ls_weighting_details
         'calc w=1/[\s^2^(Fo^2^)+(0.0534P)^2^+0.6036P] where P=(Fo^2^+2Fc^2^)/3'
_atom_sites_solution_hydrogens     geom
_atom_sites_solution_primary     direct
_atom_sites_solution_secondary     difmap
_refine_ls_shift/su_max     ?
_refine_ls_shift/su_max_lt     0.001
_refine_ls_shift/su_mean     0.000
_refine_diff_density_max     0.24
_refine_diff_density_min     -0.31
_refine_ls_extinction_method     none
_refine_ls_extinction_coef     ?
loop_
    _atom_type_symbol
    _atom_type_description
    _atom_type_scat_dispersion_real
    _atom_type_scat_dispersion_imag
    _atom_type_scat_source
    'C' 'C' 0.0033 0.0016
                         'International Tables Vol C Tables 4.2.6.8 and 6.1.1.4'
    'H' 'H' 0.0000 0.0000
                         'International Tables Vol C Tables 4.2.6.8 and 6.1.1.4'
    'N' 'N' 0.0061 0.0033
                         'International Tables Vol C Tables 4.2.6.8 and 6.1.1.4'
    'O' 'O' 0.0106 0.0060
                         'International Tables Vol C Tables 4.2.6.8 and 6.1.1.4'
_computing_data_collection
                              'CrystalClear (Rigaku Americas Corporation, 2005)'
_computing_cell_refinement
                              'CrystalClear (Rigaku Americas Corporation, 2005)'
_computing_data_reduction     'CrystalClear (Rigaku Americas Corporation, 2005)'
_computing_structure_solution     'SHELXS97 (Sheldrick, 2008)'
_computing_structure_refinement     'SHELXL97 (Sheldrick, 2008)'
_computing_molecular_graphics     'ORTEPII (Johnson, 1976)'
_computing_publication_material     'SHELXL97 (Sheldrick, 2008)'
loop_
    _atom_site_type_symbol
    _atom_site_label
    _atom_site_fract_x
    _atom_site_fract_y
    _atom_site_fract_z
    _atom_site_U_iso_or_equiv
    _atom_site_adp_type
    _atom_site_calc_flag
    _atom_site_refinement_flags
    _atom_site_occupancy
    _atom_site_disorder_assembly
    _atom_site_disorder_group
    O O1 0.8680(2) 0.51703(14) 0.43659(6) 0.0263(3) Uani d . 1 . .
    O O2 0.7565(3) 0.39227(16) 0.50557(6) 0.0321(4) Uani d D 1 . .
    H H2O 0.8640 0.4274 0.5250 0.048 Uiso d D 1 . .
    O O3 1.0671(2) 0.59362(14) 0.33194(6) 0.0246(3) Uani d D 1 . .
    H H3O 0.9599 0.5542 0.3451 0.037 Uiso d D 1 . .
    N N1 0.7361(2) 0.43713(16) 0.32732(6) 0.0190(3) Uani d . 1 . .
    N N2 0.7593(2) 0.40523(16) 0.27524(6) 0.0191(4) Uani d . 1 . .
    C C1 0.5577(3) 0.37647(19) 0.41419(8) 0.0201(4) Uani d . 1 . .
    C C2 0.5548(3) 0.37664(18) 0.35309(8) 0.0185(4) Uani d . 1 . .
    C C3 0.3792(3) 0.31732(19) 0.32013(8) 0.0199(4) Uani d . 1 . .
    H H3 0.3774 0.3177 0.2790 0.024 Uiso calc R 1 . .
    C C4 0.2083(3) 0.25820(19) 0.34670(8) 0.0218(4) Uani d . 1 . .
    H H4 0.0892 0.2186 0.3238 0.026 Uiso calc R 1 . .
    C C5 0.2102(3) 0.2566(2) 0.40711(8) 0.0243(4) Uani d . 1 . .
    H H5 0.0928 0.2157 0.4254 0.029 Uiso calc R 1 . .
    C C6 0.3842(3) 0.3148(2) 0.44028(8) 0.0237(4) Uani d . 1 . .
    H H6 0.3857 0.3128 0.4814 0.028 Uiso calc R 1 . .
    C C7 0.7425(3) 0.43611(19) 0.45205(7) 0.0204(4) Uani d . 1 . .
    C C8 0.9426(3) 0.46168(18) 0.25033(7) 0.0179(4) Uani d . 1 . .
    C C9 1.0885(3) 0.55091(18) 0.27794(7) 0.0188(4) Uani d . 1 . .
    C C10 1.2692(3) 0.59442(19) 0.24792(8) 0.0226(4) Uani d . 1 . .
    H H10 1.3672 0.6559 0.2650 0.027 Uiso calc R 1 . .
    C C11 1.3068(3) 0.54898(19) 0.19368(8) 0.0218(4) Uani d . 1 . .
    H H11 1.4315 0.5800 0.1745 0.026 Uiso calc R 1 . .
    C C12 1.1679(3) 0.45878(19) 0.16583(8) 0.0195(4) Uani d . 1 . .
    C C13 0.9861(3) 0.41778(19) 0.19516(7) 0.0201(4) Uani d . 1 . .
    H H13 0.8872 0.3577 0.1772 0.024 Uiso calc R 1 . .
    C C14 1.2258(3) 0.4010(2) 0.10821(8) 0.0221(4) Uani d . 1 . .
    C C15 1.3827(3) 0.2902(2) 0.12276(9) 0.0285(5) Uani d . 1 . .
    H H15A 1.4224 0.2510 0.0867 0.043 Uiso calc R 1 . .
    H H15B 1.3040 0.2306 0.1459 0.043 Uiso calc R 1 . .
    H H15C 1.5213 0.3183 0.1449 0.043 Uiso calc R 1 . .
    C C16 1.3498(4) 0.4929(2) 0.07107(9) 0.0350(5) Uani d . 1 . .
    H H16A 1.3845 0.4533 0.0347 0.052 Uiso calc R 1 . .
    H H16B 1.4913 0.5194 0.0924 0.052 Uiso calc R 1 . .
    H H16C 1.2524 0.5646 0.0624 0.052 Uiso calc R 1 . .
    C C17 1.0117(3) 0.3565(2) 0.07259(8) 0.0300(5) Uani d . 1 . .
    H H17A 1.0544 0.3198 0.0363 0.045 Uiso calc R 1 . .
    H H17B 0.9099 0.4263 0.0639 0.045 Uiso calc R 1 . .
    H H17C 0.9341 0.2948 0.0948 0.045 Uiso calc R 1 . .
loop_
    _atom_site_aniso_label
    _atom_site_aniso_U_11
    _atom_site_aniso_U_22
    _atom_site_aniso_U_33
    _atom_site_aniso_U_12
    _atom_site_aniso_U_13
    _atom_site_aniso_U_23
    O1 0.0322(7) 0.0266(8) 0.0198(6) -0.0063(6) -0.0008(5) 0.0028(6)
    O2 0.0389(8) 0.0371(10) 0.0193(7) -0.0135(7) -0.0048(6) 0.0059(6)
    O3 0.0284(7) 0.0242(8) 0.0218(6) -0.0050(6) 0.0052(5) -0.0054(6)
    N1 0.0187(7) 0.0213(9) 0.0171(7) 0.0019(6) 0.0024(5) 0.0007(6)
    N2 0.0185(7) 0.0208(9) 0.0181(7) 0.0017(6) 0.0029(6) 0.0004(6)
    C1 0.0215(9) 0.0184(10) 0.0208(9) 0.0024(7) 0.0033(7) -0.0002(7)
    C2 0.0187(8) 0.0165(9) 0.0207(8) 0.0032(7) 0.0045(6) 0.0008(7)
    C3 0.0208(8) 0.0192(10) 0.0200(8) 0.0044(7) 0.0031(7) -0.0011(7)
    C4 0.0182(8) 0.0196(10) 0.0274(9) 0.0014(7) 0.0009(7) -0.0014(8)
    C5 0.0222(9) 0.0263(11) 0.0252(9) -0.0010(8) 0.0067(7) 0.0047(8)
    C6 0.0283(9) 0.0244(11) 0.0185(8) 0.0016(8) 0.0034(7) 0.0005(8)
    C7 0.0240(9) 0.0210(10) 0.0166(8) 0.0024(8) 0.0041(7) 0.0001(7)
    C8 0.0173(8) 0.0188(10) 0.0177(8) 0.0006(7) 0.0021(6) 0.0011(7)
    C9 0.0217(8) 0.0152(9) 0.0194(8) 0.0016(7) 0.0010(6) -0.0010(7)
    C10 0.0240(9) 0.0184(10) 0.0254(9) -0.0033(7) 0.0018(7) 0.0003(8)
    C11 0.0203(8) 0.0201(10) 0.0256(9) -0.0014(7) 0.0050(7) 0.0043(8)
    C12 0.0200(8) 0.0187(10) 0.0199(8) 0.0019(7) 0.0025(6) 0.0021(7)
    C13 0.0198(8) 0.0215(10) 0.0189(8) -0.0016(7) 0.0006(7) -0.0011(7)
    C14 0.0212(9) 0.0260(11) 0.0197(9) -0.0016(8) 0.0060(7) 0.0003(8)
    C15 0.0262(9) 0.0303(12) 0.0292(10) 0.0024(8) 0.0040(8) -0.0069(9)
    C16 0.0397(12) 0.0378(14) 0.0295(10) -0.0080(10) 0.0157(9) 0.0012(10)
    C17 0.0250(9) 0.0468(15) 0.0185(9) 0.0007(9) 0.0039(7) -0.0049(9)
_geom_special_details
;
All e.s.d.'s (except the e.s.d. in the dihedral angle between two l.s. planes)
are estimated using the full covariance matrix. The cell e.s.d.'s are taken
into account individually in the estimation of e.s.d.'s in distances, angles
and torsion angles; correlations between e.s.d.'s in cell parameters are only
used when they are defined by crystal symmetry. An approximate (isotropic)
treatment of cell e.s.d.'s is used for estimating e.s.d.'s involving l.s.
planes.
;
loop_
    _geom_bond_atom_site_label_1
    _geom_bond_atom_site_label_2
    _geom_bond_site_symmetry_2
    _geom_bond_distance
    _geom_bond_publ_flag
    O1 C7 . 1.221(2) ?
    O2 C7 . 1.323(2) ?
    O2 H2O . 0.84 ?
    O3 C9 . 1.348(2) ?
    O3 H3O . 0.84 ?
    N1 N2 . 1.271(2) ?
    N1 C2 . 1.426(2) ?
    N2 C8 . 1.406(2) ?
    C1 C6 . 1.400(3) ?
    C1 C2 . 1.412(2) ?
    C1 C7 . 1.494(3) ?
    C2 C3 . 1.396(3) ?
    C3 C4 . 1.380(3) ?
    C3 H3 . 0.9500 ?
    C4 C5 . 1.396(3) ?
    C4 H4 . 0.9500 ?
    C5 C6 . 1.387(3) ?
    C5 H5 . 0.9500 ?
    C6 H6 . 0.9500 ?
    C8 C13 . 1.404(2) ?
    C8 C9 . 1.417(3) ?
    C9 C10 . 1.400(3) ?
    C10 C11 . 1.382(3) ?
    C10 H10 . 0.9500 ?
    C11 C12 . 1.403(3) ?
    C11 H11 . 0.9500 ?
    C12 C13 . 1.387(2) ?
    C12 C14 . 1.536(3) ?
    C13 H13 . 0.9500 ?
    C14 C17 . 1.533(3) ?
    C14 C16 . 1.539(3) ?
    C14 C15 . 1.541(3) ?
    C15 H15A . 0.9800 ?
    C15 H15B . 0.9800 ?
    C15 H15C . 0.9800 ?
    C16 H16A . 0.9800 ?
    C16 H16B . 0.9800 ?
    C16 H16C . 0.9800 ?
    C17 H17A . 0.9800 ?
    C17 H17B . 0.9800 ?
    C17 H17C . 0.9800 ?
loop_
    _geom_angle_atom_site_label_1
    _geom_angle_atom_site_label_2
    _geom_angle_atom_site_label_3
    _geom_angle_site_symmetry_1
    _geom_angle_site_symmetry_3
    _geom_angle
    _geom_angle_publ_flag
    C7 O2 H2O . . 109.0 ?
    C9 O3 H3O . . 106.6 ?
    N2 N1 C2 . . 114.19(16) ?
    N1 N2 C8 . . 114.34(15) ?
    C6 C1 C2 . . 118.67(17) ?
    C6 C1 C7 . . 118.77(16) ?
    C2 C1 C7 . . 122.54(16) ?
    C3 C2 C1 . . 119.78(17) ?
    C3 C2 N1 . . 122.33(16) ?
    C1 C2 N1 . . 117.88(16) ?
    C4 C3 C2 . . 120.65(17) ?
    C4 C3 H3 . . 119.7 ?
    C2 C3 H3 . . 119.7 ?
    C3 C4 C5 . . 120.12(17) ?
    C3 C4 H4 . . 119.9 ?
    C5 C4 H4 . . 119.9 ?
    C6 C5 C4 . . 119.72(18) ?
    C6 C5 H5 . . 120.1 ?
    C4 C5 H5 . . 120.1 ?
    C5 C6 C1 . . 121.06(17) ?
    C5 C6 H6 . . 119.5 ?
    C1 C6 H6 . . 119.5 ?
    O1 C7 O2 . . 122.55(17) ?
    O1 C7 C1 . . 124.99(16) ?
    O2 C7 C1 . . 112.46(17) ?
    C13 C8 N2 . . 115.13(16) ?
    C13 C8 C9 . . 119.64(16) ?
    N2 C8 C9 . . 125.11(16) ?
    O3 C9 C10 . . 118.24(17) ?
    O3 C9 C8 . . 123.79(16) ?
    C10 C9 C8 . . 117.94(17) ?
    C11 C10 C9 . . 120.77(18) ?
    C11 C10 H10 . . 119.6 ?
    C9 C10 H10 . . 119.6 ?
    C10 C11 C12 . . 122.50(17) ?
    C10 C11 H11 . . 118.7 ?
    C12 C11 H11 . . 118.7 ?
    C13 C12 C11 . . 116.58(17) ?
    C13 C12 C14 . . 121.71(17) ?
    C11 C12 C14 . . 121.52(16) ?
    C12 C13 C8 . . 122.54(17) ?
    C12 C13 H13 . . 118.7 ?
    C8 C13 H13 . . 118.7 ?
    C17 C14 C12 . . 111.46(15) ?
    C17 C14 C16 . . 108.24(17) ?
    C12 C14 C16 . . 111.47(17) ?
    C17 C14 C15 . . 109.10(18) ?
    C12 C14 C15 . . 107.52(15) ?
    C16 C14 C15 . . 109.01(17) ?
    C14 C15 H15A . . 109.5 ?
    C14 C15 H15B . . 109.5 ?
    H15A C15 H15B . . 109.5 ?
    C14 C15 H15C . . 109.5 ?
    H15A C15 H15C . . 109.5 ?
    H15B C15 H15C . . 109.5 ?
    C14 C16 H16A . . 109.5 ?
    C14 C16 H16B . . 109.5 ?
    H16A C16 H16B . . 109.5 ?
    C14 C16 H16C . . 109.5 ?
    H16A C16 H16C . . 109.5 ?
    H16B C16 H16C . . 109.5 ?
    C14 C17 H17A . . 109.5 ?
    C14 C17 H17B . . 109.5 ?
    H17A C17 H17B . . 109.5 ?
    C14 C17 H17C . . 109.5 ?
    H17A C17 H17C . . 109.5 ?
    H17B C17 H17C . . 109.5 ?
loop_
    _geom_torsion_atom_site_label_1
    _geom_torsion_atom_site_label_2
    _geom_torsion_atom_site_label_3
    _geom_torsion_atom_site_label_4
    _geom_torsion_site_symmetry_1
    _geom_torsion_site_symmetry_2
    _geom_torsion_site_symmetry_3
    _geom_torsion_site_symmetry_4
    _geom_torsion
    _geom_torsion_publ_flag
    C2 N1 N2 C8 . . . . -178.01(15) ?
    C6 C1 C2 C3 . . . . 0.8(3) ?
    C7 C1 C2 C3 . . . . 178.85(18) ?
    C6 C1 C2 N1 . . . . -178.37(17) ?
    C7 C1 C2 N1 . . . . -0.4(3) ?
    N2 N1 C2 C3 . . . . -18.1(3) ?
    N2 N1 C2 C1 . . . . 161.07(17) ?
    C1 C2 C3 C4 . . . . -0.1(3) ?
    N1 C2 C3 C4 . . . . 179.05(17) ?
    C2 C3 C4 C5 . . . . -0.4(3) ?
    C3 C4 C5 C6 . . . . 0.1(3) ?
    C4 C5 C6 C1 . . . . 0.6(3) ?
    C2 C1 C6 C5 . . . . -1.1(3) ?
    C7 C1 C6 C5 . . . . -179.17(18) ?
    C6 C1 C7 O1 . . . . -160.29(19) ?
    C2 C1 C7 O1 . . . . 21.7(3) ?
    C6 C1 C7 O2 . . . . 19.2(3) ?
    C2 C1 C7 O2 . . . . -158.82(18) ?
    N1 N2 C8 C13 . . . . 173.37(16) ?
    N1 N2 C8 C9 . . . . -2.6(3) ?
    C13 C8 C9 O3 . . . . -176.45(17) ?
    N2 C8 C9 O3 . . . . -0.7(3) ?
    C13 C8 C9 C10 . . . . 1.6(3) ?
    N2 C8 C9 C10 . . . . 177.41(17) ?
    O3 C9 C10 C11 . . . . 176.50(17) ?
    C8 C9 C10 C11 . . . . -1.7(3) ?
    C9 C10 C11 C12 . . . . 0.4(3) ?
    C10 C11 C12 C13 . . . . 1.0(3) ?
    C10 C11 C12 C14 . . . . -174.16(18) ?
    C11 C12 C13 C8 . . . . -1.0(3) ?
    C14 C12 C13 C8 . . . . 174.10(17) ?
    N2 C8 C13 C12 . . . . -176.47(17) ?
    C9 C8 C13 C12 . . . . -0.3(3) ?
    C13 C12 C14 C17 . . . . 32.4(3) ?
    C11 C12 C14 C17 . . . . -152.69(19) ?
    C13 C12 C14 C16 . . . . 153.50(18) ?
    C11 C12 C14 C16 . . . . -31.6(3) ?
    C13 C12 C14 C15 . . . . -87.1(2) ?
    C11 C12 C14 C15 . . . . 87.8(2) ?
loop_
    _geom_hbond_atom_site_label_D
    _geom_hbond_atom_site_label_H
    _geom_hbond_atom_site_label_A
    _geom_hbond_site_symmetry_A
    _geom_hbond_distance_DH
    _geom_hbond_distance_HA
    _geom_hbond_distance_DA
    _geom_hbond_angle_DHA
    _geom_hbond_publ_flag
    O3 H3O N1 1_555 0.84 1.86 2.587(2) 144 y
    O3 H3O O1 1_555 0.84 2.26 2.894(2) 132 y
    O2 H2O O1 3_766 0.84 1.86 2.687(2) 170 y
