# Supplementary material for: 2-[(E)-(5-tert-Butyl-2-hydroxy­phen­yl)­diazen­yl]benzoic acid
Source: Acta Crystallogr Sect E Struct Rep Online. 2008 Oct 18;64(Pt 11):o2125. doi: 10.1107/S160053680803290X (PMC2959775; doi:10.1107/S160053680803290X)
Supplement: Supplementary file 2 [file e-64-o2125-Isup2.hkl]

# 
# h,k,l, Fc-squared, Fo-squared, sigma(Fo-squared) and status flag 
# 
data_I
_shelx_title '  Template texray.inf' 
_shelx_refln_list_code          4 
_shelx_F_calc_maximum      154.89 
_exptl_crystal_F_000       632.00 
_reflns_d_resolution_high  0.7964 
 
loop_ 
 _symmetry_equiv_pos_as_xyz 
 'x, y, z' 
 '-x, y+1/2, -z+1/2' 
 '-x, -y, -z' 
 'x, -y-1/2, z-1/2' 
 
_cell_length_a     5.9052 
_cell_length_b    10.8720 
_cell_length_c    23.1260 
_cell_angle_alpha  90.000 
_cell_angle_beta   94.432 
_cell_angle_gamma  90.000 
 
_shelx_F_squared_multiplier     1.000 
 
loop_ 
 _refln_index_h 
 _refln_index_k 
 _refln_index_l 
 _refln_F_squared_calc 
 _refln_F_squared_meas 
 _refln_F_squared_sigma 
 _refln_observed_status 
   1   0   0     1666.14     1544.14     23.49 o 
   2   0   0     2965.21     2885.53     35.54 o 
   3   0   0      363.95      358.17      8.95 o 
   4   0   0      573.39      571.56     22.57 o 
   5   0   0      339.10      348.27     21.51 o 
   6   0   0      636.86      670.81     54.05 o 
   7   0   0       20.10       13.68      5.94 o 
   1   1   0      219.59      178.45      4.72 o 
   2   1   0      440.04      400.83      5.90 o 
   3   1   0      155.21      137.02      4.83 o 
   4   1   0      459.01      431.91     10.06 o 
   5   1   0      980.93      974.45     14.05 o 
   6   1   0      740.77      778.09     24.27 o 
   7   1   0        9.92        7.85      2.00 o 
   1   2   0     4813.26     4380.95    225.69 o 
   2   2   0      361.37      350.87      8.33 o 
   3   2   0       10.72        9.79      2.33 o 
   4   2   0      137.42      138.59     10.48 o 
   5   2   0     1017.34     1043.76     23.02 o 
   6   2   0       22.79       23.79      3.97 o 
   7   2   0      113.97      123.01     22.80 o 
   1   3   0    23989.85    22057.88   6329.21 o 
   2   3   0      110.54      115.15      6.79 o 
   3   3   0       87.88       82.49      6.16 o 
   4   3   0      243.33      219.18     16.98 o 
   5   3   0     2057.53     2319.04     60.75 o 
   6   3   0       20.44       15.35      3.76 o 
   7   3   0       84.20       80.41     16.89 o 
   0   4   0      525.30      596.40     25.48 o 
   1   4   0      148.88      165.93      9.71 o 
   2   4   0      327.36      329.78     17.73 o 
   3   4   0      152.94      145.23      7.24 o 
   4   4   0     1496.19     1491.05     67.52 o 
   5   4   0       15.89       11.16      2.46 o 
   6   4   0      246.92      255.45     11.67 o 
   7   4   0      134.20      134.59     15.62 o 
   1   5   0       30.09       33.90      5.94 o 
   2   5   0      103.49      102.17     14.31 o 
   3   5   0        0.01        8.05      1.94 o 
   4   5   0     2190.96     2167.76     76.59 o 
   5   5   0      218.64      205.78     10.48 o 
   6   5   0        3.07        4.87      3.35 o 
   0   6   0     3653.09     3810.51     83.20 o 
   1   6   0      839.84      835.99     30.56 o 
   2   6   0     1949.85     2008.77     39.53 o 
   3   6   0       42.84       63.64      8.62 o 
   4   6   0     2232.90     2448.82    122.81 o 
   5   6   0        0.39        2.29      3.18 o 
   6   6   0      338.73      359.70     22.50 o 
   1   7   0      425.54      483.68     57.89 o 
   2   7   0      289.25      339.21     22.36 o 
   3   7   0      425.84      462.37     24.99 o 
   4   7   0      132.43      117.58     11.44 o 
   5   7   0        8.16        5.52      5.48 o 
   6   7   0       20.41       17.98      3.93 o 
   0   8   0       39.15       30.63      5.79 o 
   1   8   0        8.64       10.76      4.80 o 
   2   8   0       10.26       12.35      9.52 o 
   3   8   0      618.31      610.67     22.72 o 
   4   8   0       69.91       67.96      9.00 o 
   5   8   0       83.36       78.65      6.80 o 
   1   9   0      448.24      508.82     23.83 o 
   2   9   0      758.02      733.71     24.87 o 
   3   9   0      571.05      590.09     64.51 o 
   4   9   0        1.74        5.16      2.15 o 
   5   9   0       23.72       16.85      5.23 o 
   0  10   0       45.65       22.81      7.29 o 
   1  10   0      136.60      135.82     10.71 o 
   2  10   0        0.01        4.02      7.66 o 
   3  10   0       68.62       55.00      8.64 o 
   4  10   0        9.64        5.84      3.81 o 
   5  10   0       18.87       22.87      7.03 o 
   1  11   0       31.36       42.56     14.35 o 
   2  11   0        0.27       11.10     22.26 o 
   3  11   0        0.00        0.17      6.73 o 
   4  11   0      108.72       95.56     11.55 o 
   0  12   0        0.92        6.58      9.24 o 
   1  12   0       59.04       56.80      7.73 o 
   2  12   0      148.91      157.40     11.42 o 
   3  12   0       19.04       16.66      5.48 o 
   1  13   0      175.25      167.38     17.07 o 
   2  13   0        1.19        8.42      4.83 o 
  -7   1   1       10.90        7.27      2.27 o 
  -6   1   1      501.65      530.57     18.93 o 
  -5   1   1       81.41       84.79      4.97 o 
  -4   1   1       77.84       81.07      4.59 o 
  -3   1   1     1097.89     1026.52     11.37 o 
  -2   1   1      138.97      112.62      3.58 o 
  -1   1   1      981.30      826.53     13.71 o 
   1   1   1      739.27      666.23     10.06 o 
   2   1   1      601.29      501.01     10.67 o 
   3   1   1      141.81      155.49      5.44 o 
   4   1   1      179.93      175.17      7.71 o 
   5   1   1      763.46      746.78     15.54 o 
   6   1   1      275.36      296.14     14.14 o 
   7   1   1       22.57       19.20      5.85 o 
  -7   2   1       17.94       19.46      5.40 o 
  -6   2   1        0.95        1.15      1.50 o 
  -5   2   1        0.26        2.44      2.04 o 
  -4   2   1      539.16      501.70     10.99 o 
  -3   2   1      163.86      153.88      6.67 o 
  -2   2   1       94.24       75.00      3.84 o 
  -1   2   1     8011.10     8099.29   1341.45 o 
   0   2   1     7237.09     6516.86   1869.98 o 
   1   2   1     1236.42     1041.54     17.08 o 
   2   2   1       68.30       78.44      4.24 o 
   3   2   1      367.68      349.81      9.22 o 
   4   2   1       70.15       76.54      7.04 o 
   5   2   1     2972.52     3378.41     79.91 o 
   6   2   1       12.51       10.45      2.02 o 
   7   2   1        2.48        6.60      2.89 o 
  -7   3   1       13.22       13.48      2.90 o 
  -6   3   1      247.05      263.86     21.49 o 
  -5   3   1       32.66       21.44      4.49 o 
  -4   3   1      145.53      121.68      7.15 o 
  -3   3   1        0.02        5.22      1.41 o 
  -2   3   1        7.35       11.52      1.58 o 
  -1   3   1     5936.00     6051.28   1001.24 o 
   0   3   1      442.45      423.39     13.10 o 
   2   3   1      204.56      184.43      8.89 o 
   3   3   1      153.53      157.44      6.71 o 
   4   3   1        2.04        3.26      2.36 o 
   5   3   1       65.28       64.53     12.01 o 
   6   3   1      170.83      171.77     11.69 o 
   7   3   1      169.32      182.24     24.30 o 
  -7   4   1      173.62      180.40     23.53 o 
  -6   4   1       13.39        5.43      3.21 o 
  -5   4   1        1.96        6.79      3.22 o 
  -4   4   1      982.92      948.66     33.23 o 
  -3   4   1        1.59        4.83      1.65 o 
  -2   4   1       79.05       67.69      5.85 o 
  -1   4   1      617.58      533.58     16.14 o 
   0   4   1      337.91      284.56     21.54 o 
   1   4   1     4780.19     4658.96    369.30 o 
   2   4   1      659.18      615.72     19.07 o 
   3   4   1      683.38      694.23     31.46 o 
   4   4   1      585.06      528.54     28.49 o 
   5   4   1      353.11      351.95     23.24 o 
   6   4   1       57.55       49.06      6.41 o 
   7   4   1       18.52       16.59      8.33 o 
  -6   5   1        3.89        6.88      3.16 o 
  -5   5   1       98.00       99.53      9.25 o 
  -4   5   1       45.59       37.99      7.01 o 
  -3   5   1       35.68       27.59      2.58 o 
  -2   5   1     1666.01     1831.68     40.66 o 
  -1   5   1        0.20        9.16      3.94 o 
   0   5   1      582.53      530.38     17.67 o 
   1   5   1     1023.76     1034.42     20.28 o 
   2   5   1     1192.06     1285.96     76.48 o 
   3   5   1       36.23       44.40      5.60 o 
   4   5   1      767.05      786.25     51.53 o 
   5   5   1        3.57        6.31      2.84 o 
   6   5   1      162.77      192.48      9.12 o 
  -6   6   1        0.21        9.17      5.44 o 
  -5   6   1      366.16      376.73     27.99 o 
  -4   6   1      170.19      155.99     11.20 o 
  -3   6   1      175.83      193.06     18.59 o 
  -2   6   1       99.51      105.13     10.05 o 
  -1   6   1      602.39      627.51     33.07 o 
   0   6   1       65.02       67.33      6.09 o 
   1   6   1      158.31      131.09     13.97 o 
   2   6   1       52.81       45.08     10.98 o 
   3   6   1        1.20        7.47      3.17 o 
   4   6   1       28.79       26.40      3.58 o 
   5   6   1        1.56        3.80      2.41 o 
   6   6   1        2.75        4.32      2.53 o 
  -6   7   1        4.09        8.67      3.24 o 
  -5   7   1        7.33        6.86      2.33 o 
  -4   7   1      225.41      239.33     13.44 o 
  -3   7   1       13.01        8.10      8.76 o 
  -2   7   1      182.39      206.65     16.15 o 
  -1   7   1       18.05       22.46      5.60 o 
   0   7   1       19.79       26.22      7.12 o 
   1   7   1      215.11      212.17     33.86 o 
   2   7   1      113.01      131.37     10.54 o 
   3   7   1      980.96     1068.23     46.49 o 
   4   7   1       40.82       36.54      4.96 o 
   5   7   1       19.45       14.69      3.13 o 
   6   7   1       24.16       17.49      7.65 o 
  -6   8   1        3.43        1.45      4.48 o 
  -5   8   1        4.34        9.01      3.23 o 
  -4   8   1        8.80       16.13      4.20 o 
  -3   8   1        2.72        3.24      3.46 o 
  -2   8   1      183.81      193.08     26.42 o 
  -1   8   1      651.78      624.66     28.87 o 
   0   8   1        8.61       14.27      5.92 o 
   1   8   1       73.27       62.39     14.19 o 
   2   8   1      112.09       96.09      9.77 o 
   3   8   1        1.96        6.87      2.44 o 
   4   8   1       40.84       37.51      7.96 o 
   5   8   1       95.63      106.07     10.19 o 
  -5   9   1       55.51       46.86      6.84 o 
  -4   9   1        3.77        3.22      5.09 o 
  -3   9   1        1.56        7.66      6.97 o 
  -2   9   1        6.99        3.99      5.56 o 
  -1   9   1       45.92       42.79      7.17 o 
   0   9   1       34.30       29.18      6.34 o 
   1   9   1       46.98       40.44      6.63 o 
   2   9   1       60.26       53.80      8.02 o 
   3   9   1      601.23      595.76     35.84 o 
   4   9   1       75.07       59.49      7.71 o 
   5   9   1       41.50       46.57      8.29 o 
  -5  10   1        6.29        6.20      4.38 o 
  -4  10   1       29.62       12.21      3.51 o 
  -3  10   1      472.36      466.88     41.13 o 
  -2  10   1      514.93      576.65     34.26 o 
  -1  10   1        0.90       -4.80      4.18 o 
   0  10   1       11.61       15.76      5.25 o 
   1  10   1        7.06        6.66      4.91 o 
   2  10   1      110.58      107.22     10.66 o 
   3  10   1       26.61       28.63      6.54 o 
   4  10   1       70.72       59.72      6.99 o 
   5  10   1        0.36       12.46      4.80 o 
  -4  11   1      124.81      109.19     11.85 o 
  -3  11   1        6.12        7.78      3.76 o 
  -2  11   1      148.15      139.19     10.42 o 
  -1  11   1       15.14       10.52      5.00 o 
   0  11   1       11.01       19.12      7.55 o 
   1  11   1       14.25       12.12      5.43 o 
   2  11   1       53.08       48.45      7.18 o 
   3  11   1      218.74      218.57     17.18 o 
   4  11   1       31.21       16.74      4.48 o 
  -3  12   1       67.17       57.62     10.18 o 
  -2  12   1        0.39        9.03      4.55 o 
  -1  12   1       25.37       22.32      7.64 o 
   0  12   1        0.52       14.93      6.36 o 
   1  12   1       50.41       50.02      7.05 o 
   2  12   1       28.06       14.69      4.32 o 
   3  12   1       11.31        6.54      4.24 o 
  -2  13   1       76.22       85.09     13.94 o 
  -1  13   1      120.05      106.08     14.52 o 
   0  13   1       23.59       28.92      7.14 o 
   1  13   1        4.17        7.26      4.87 o 
   2  13   1       63.24       41.04      8.08 o 
  -7   0   2       21.92       22.76      6.22 o 
  -6   0   2      228.15      241.37     13.44 o 
  -5   0   2      279.87      243.46     16.19 o 
  -4   0   2      649.43      651.27      8.30 o 
  -3   0   2     1439.36     1433.38     19.91 o 
  -2   0   2     2930.09     2545.40     53.78 o 
  -1   0   2      744.25      682.24     23.28 o 
   1   0   2    12440.51    11213.58   3217.52 o 
   2   0   2      990.81      935.82     20.06 o 
   4   0   2       23.88       17.23      1.08 o 
   5   0   2       48.82       35.94      7.51 o 
   6   0   2      854.38      898.40     44.03 o 
   7   0   2        4.47        8.01      2.70 o 
  -7   1   2        5.78        2.80      3.56 o 
  -6   1   2       28.08       23.43      2.49 o 
  -5   1   2      185.57      194.41     11.24 o 
  -4   1   2      264.85      254.89      9.20 o 
  -3   1   2      117.88      116.65      5.22 o 
  -2   1   2     1022.26      936.50     10.15 o 
  -1   1   2     1176.84     1075.28      8.93 o 
   0   1   2      954.78      904.63     18.93 o 
   1   1   2     6572.33     5533.12   1587.64 o 
   2   1   2     1659.91     1619.58     18.77 o 
   3   1   2      894.85      882.92     17.90 o 
   4   1   2       61.17       69.73      4.83 o 
   5   1   2        1.26        2.33      1.92 o 
   6   1   2       67.65       71.26      6.69 o 
   7   1   2        2.69        6.78      1.93 o 
  -7   2   2        1.84        5.11      4.36 o 
  -6   2   2       68.57       59.97      5.93 o 
  -5   2   2        3.35        6.97      1.40 o 
  -4   2   2      811.74      804.71     11.04 o 
  -3   2   2     1680.60     1757.58     36.63 o 
  -2   2   2       13.44        6.29      1.05 o 
  -1   2   2     4565.73     4881.51    171.70 o 
   0   2   2     1842.79     1751.36     27.85 o 
   1   2   2    18561.25    16334.44   4686.93 o 
   2   2   2      764.52      794.08     18.55 o 
   3   2   2      114.04      151.24     10.94 o 
   4   2   2        9.74       10.98      3.36 o 
   5   2   2       46.07       43.48      4.24 o 
   6   2   2        4.56        5.32      1.58 o 
   7   2   2        2.63        4.85      2.33 o 
  -7   3   2      213.82      205.21     17.41 o 
  -6   3   2       48.75       52.17     14.73 o 
  -5   3   2        9.44        6.50      1.90 o 
  -4   3   2      760.49      780.77     23.85 o 
  -3   3   2      601.46      601.27     17.85 o 
  -2   3   2       93.98      136.46      9.68 o 
  -1   3   2     3021.93     2960.26     45.38 o 
   0   3   2     1524.49     1488.18     19.25 o 
   1   3   2    15354.18    13298.59   3816.04 o 
   2   3   2      324.32      244.97     10.60 o 
   3   3   2        1.82        4.95      1.16 o 
   4   3   2      437.99      434.98     18.02 o 
   5   3   2      784.88      792.88     22.89 o 
   6   3   2       91.74       82.19     10.69 o 
   7   3   2      220.92      213.52     16.31 o 
  -7   4   2        1.98        6.62      2.74 o 
  -6   4   2        5.23        5.58      9.09 o 
  -5   4   2      727.20      695.85     32.48 o 
  -4   4   2      413.56      398.99     22.16 o 
  -3   4   2      450.53      406.54     12.44 o 
  -2   4   2        0.00        3.06      2.44 o 
  -1   4   2      133.95      179.58     14.77 o 
   0   4   2      157.24      143.20     17.64 o 
   1   4   2        9.40       18.24      2.72 o 
   2   4   2       56.30       80.94      7.34 o 
   3   4   2      388.83      412.72     28.56 o 
   4   4   2     1180.00      952.73     51.51 o 
   5   4   2      341.67      344.04     30.41 o 
   6   4   2        2.87        3.39      2.43 o 
   7   4   2       25.45       21.35      4.79 o 
  -6   5   2        4.25        7.35      2.93 o 
  -5   5   2       54.80       44.70      5.32 o 
  -4   5   2     1841.65     1957.21     67.62 o 
  -3   5   2      294.84      301.70     15.85 o 
  -2   5   2      880.35      952.43     18.83 o 
  -1   5   2     1325.16     1321.68     75.85 o 
   0   5   2        1.21        2.87      4.50 o 
   1   5   2      130.69      139.28      9.66 o 
   2   5   2     1857.41     1900.58     31.12 o 
   3   5   2        9.83       13.75      2.45 o 
   4   5   2      179.35      178.33      9.96 o 
   5   5   2       57.42       59.25      6.54 o 
   6   5   2        1.05        5.92      3.01 o 
  -6   6   2       21.86       21.21      4.57 o 
  -5   6   2       28.89       25.98      6.01 o 
  -4   6   2       52.72       46.70      6.47 o 
  -3   6   2      506.55      456.30     28.61 o 
  -2   6   2     1284.65     1247.30     40.88 o 
  -1   6   2      366.55      351.58     16.53 o 
   0   6   2     1635.60     1606.64     28.35 o 
   1   6   2      326.32      326.94     17.13 o 
   2   6   2      720.38      726.41     45.10 o 
   3   6   2       15.39       15.91      3.86 o 
   4   6   2        0.00        4.01      1.65 o 
   5   6   2        0.04        5.74      3.58 o 
   6   6   2       22.30       16.64      4.61 o 
  -6   7   2       27.46       19.23     14.46 o 
  -5   7   2       51.56       41.99      4.87 o 
  -4   7   2       86.47       79.35      7.56 o 
  -3   7   2     1656.20     1741.78     87.99 o 
  -2   7   2       21.42       25.06      7.53 o 
  -1   7   2       31.26       31.30      3.77 o 
   0   7   2       54.79       76.84     10.60 o 
   1   7   2       35.73       37.61      7.17 o 
   2   7   2        1.86        9.72      4.56 o 
   3   7   2      212.00      199.19     13.80 o 
   4   7   2       36.11       37.18      4.92 o 
   5   7   2       19.04       19.54      4.80 o 
   6   7   2        3.30       17.87      5.05 o 
  -6   8   2        9.69        9.22      4.28 o 
  -5   8   2       25.24       31.98      4.66 o 
  -4   8   2       10.19       13.01      3.31 o 
  -3   8   2     1350.72     1359.95     38.69 o 
  -2   8   2      193.17      174.50     25.22 o 
  -1   8   2        6.06        6.82      4.97 o 
   0   8   2      881.21      901.66     39.69 o 
   1   8   2      315.14      325.19     19.27 o 
   2   8   2      198.84      183.55     17.25 o 
   3   8   2      839.75      833.76     25.42 o 
   4   8   2        0.39        3.43      2.21 o 
   5   8   2        2.90        7.10      4.32 o 
  -5   9   2        1.26        3.78      7.25 o 
  -4   9   2      257.97      255.19     12.82 o 
  -3   9   2       17.07       25.61      5.41 o 
  -2   9   2       58.40       76.64     19.87 o 
  -1   9   2       11.59       15.43      5.42 o 
   0   9   2       59.99       70.37      8.37 o 
   1   9   2       18.14       19.60     11.18 o 
   2   9   2        5.37        9.04      6.24 o 
   3   9   2      197.94      199.48     12.37 o 
   4   9   2       27.35       25.20      8.07 o 
   5   9   2       77.89      103.39     13.08 o 
  -5  10   2       39.41       32.42      7.54 o 
  -4  10   2      510.23      552.29     36.87 o 
  -3  10   2       34.46       49.93      7.60 o 
  -2  10   2        3.21        9.47      4.47 o 
  -1  10   2       32.52       16.80      5.68 o 
   0  10   2       77.25       55.21      9.30 o 
   1  10   2        5.97       12.26      5.17 o 
   2  10   2        1.41        4.00      2.83 o 
   3  10   2        6.93        6.13      5.31 o 
   4  10   2        0.04        1.84      6.94 o 
  -4  11   2        1.52        2.43      3.88 o 
  -3  11   2       31.63       26.58      9.85 o 
  -2  11   2      506.69      524.10     24.42 o 
  -1  11   2       15.44       14.12      4.49 o 
   0  11   2      200.66      206.79     15.97 o 
   1  11   2       43.77       30.85      7.04 o 
   2  11   2      352.78      370.39     19.36 o 
   3  11   2        1.51        7.35      4.44 o 
   4  11   2        6.11        8.02      4.86 o 
  -3  12   2       55.91       68.98     10.30 o 
  -2  12   2       23.21       21.43     11.36 o 
  -1  12   2       88.19       68.86      8.48 o 
   0  12   2        3.19        7.95      5.62 o 
   1  12   2      236.81      232.21     11.46 o 
   2  12   2        1.18        6.54      4.06 o 
   3  12   2       45.52       39.84      7.66 o 
  -2  13   2        1.07       15.46      5.96 o 
  -1  13   2       28.45       15.02      5.49 o 
   0  13   2       39.69       36.42      8.08 o 
   1  13   2       55.12       77.93     10.37 o 
   2  13   2       10.81       10.55      5.87 o 
  -7   1   3       18.47       16.40      4.52 o 
  -6   1   3      117.16      102.69      6.54 o 
  -5   1   3       17.75       22.83      2.03 o 
  -4   1   3        0.10        2.31      1.37 o 
  -3   1   3        1.56        4.31      0.91 o 
  -2   1   3      345.46      307.80     11.52 o 
  -1   1   3      175.32      195.21      5.64 o 
   0   1   3      277.93      235.80      7.17 o 
   1   1   3        9.09       14.41      1.11 o 
   2   1   3     2427.21     2391.26     38.59 o 
   3   1   3      529.84      534.71     11.44 o 
   4   1   3       42.75       55.67      3.95 o 
   5   1   3      117.57      116.51      8.49 o 
   6   1   3     1545.10     1640.19     79.42 o 
   7   1   3       93.82       84.86      9.72 o 
  -7   2   3       27.11       27.84      8.42 o 
  -6   2   3       74.72       70.03      8.22 o 
  -5   2   3      145.69      134.34      8.96 o 
  -4   2   3        0.05        3.80      2.76 o 
  -3   2   3      922.94      861.31     20.64 o 
  -2   2   3      611.73      628.58     11.59 o 
  -1   2   3      459.57      432.47     11.01 o 
   0   2   3     6623.68     5773.95   1656.81 o 
   1   2   3     1443.20     1342.65     32.92 o 
   2   2   3       93.02       98.66      5.18 o 
   3   2   3      197.01      238.57     10.37 o 
   4   2   3       42.25       46.80      4.03 o 
   5   2   3       18.46       15.20      2.20 o 
   6   2   3        7.08        5.72      1.47 o 
   7   2   3       21.77       27.69      5.56 o 
  -7   3   3       15.32        7.75      4.61 o 
  -6   3   3       54.49       52.56      6.99 o 
  -5   3   3       31.35       37.92      3.99 o 
  -4   3   3       55.67       37.68      3.94 o 
  -3   3   3       82.58       85.27      8.31 o 
  -2   3   3     1029.75     1127.68     21.10 o 
  -1   3   3      541.10      599.82     35.53 o 
   1   3   3      305.96      280.20     29.14 o 
   2   3   3      282.25      216.72     20.97 o 
   3   3   3        5.90        4.13      0.80 o 
   4   3   3       15.65       15.15      2.81 o 
   5   3   3       67.46       71.35      5.92 o 
   6   3   3       35.33       38.54      6.15 o 
   7   3   3      163.94      177.13     14.57 o 
  -7   4   3        5.01        4.81      3.60 o 
  -6   4   3        3.20        5.80      3.45 o 
  -5   4   3      164.73      163.96      9.42 o 
  -4   4   3        0.25        0.86      1.85 o 
  -3   4   3        2.98        4.93      1.87 o 
  -2   4   3       46.40       49.04      7.23 o 
  -1   4   3      102.39      123.91     11.84 o 
   0   4   3      378.23      348.17     12.11 o 
   2   4   3     2809.01     2609.94     57.92 o 
   3   4   3      111.14      117.83      8.91 o 
   4   4   3       48.99       33.60      4.47 o 
   5   4   3      282.84      265.71     16.84 o 
   6   4   3       67.34       78.01     10.35 o 
  -6   5   3       21.88       12.84      3.91 o 
  -5   5   3       71.59       69.82      6.58 o 
  -4   5   3      223.24      212.47     10.81 o 
  -3   5   3      524.24      558.56     26.88 o 
  -2   5   3     3526.11     3763.52     65.81 o 
  -1   5   3        0.48        2.42      2.02 o 
   0   5   3      120.00      129.98      9.35 o 
   1   5   3       30.33       30.98     14.31 o 
   2   5   3      313.55      304.93     18.69 o 
   3   5   3       83.20       86.30      8.56 o 
   4   5   3       87.17       88.98      6.28 o 
   5   5   3       55.35       48.25      7.29 o 
   6   5   3       28.86       24.20      4.91 o 
  -6   6   3        0.48        3.59      6.85 o 
  -5   6   3       77.66       72.21      7.71 o 
  -4   6   3      163.21      176.53     13.73 o 
  -3   6   3        6.29        5.82      2.92 o 
  -2   6   3        8.79        3.36      4.06 o 
  -1   6   3        1.12        1.29      2.02 o 
   0   6   3       76.90       82.52     10.12 o 
   1   6   3      366.40      392.44     47.73 o 
   2   6   3     1256.74     1243.36     48.78 o 
   3   6   3      161.74      157.33     12.99 o 
   4   6   3       19.33       12.10      2.76 o 
   5   6   3       28.81       27.47      6.54 o 
   6   6   3       14.27        6.89      3.50 o 
  -6   7   3       24.84       22.27      5.03 o 
  -5   7   3       32.54       39.53      4.70 o 
  -4   7   3      302.25      300.14     18.31 o 
  -3   7   3        0.32       10.20      4.49 o 
  -2   7   3       59.68       85.06     11.16 o 
  -1   7   3      326.67      324.65     45.09 o 
   0   7   3        4.91       13.58      5.21 o 
   1   7   3       83.65       84.12     10.28 o 
   2   7   3      139.18      143.48     10.36 o 
   3   7   3      250.91      243.12     29.90 o 
   4   7   3      219.94      213.88     13.30 o 
   5   7   3       53.78       63.42     10.50 o 
   6   7   3       94.64       84.81     18.19 o 
  -6   8   3        3.79       16.89      5.20 o 
  -5   8   3       10.01       11.35      3.86 o 
  -4   8   3       24.38       18.88      4.97 o 
  -3   8   3        0.15        2.76      2.96 o 
  -2   8   3      236.28      237.99     20.08 o 
  -1   8   3        0.06        1.03      8.75 o 
   0   8   3      106.99       94.05     12.35 o 
   1   8   3        0.20       -3.28      4.64 o 
   2   8   3        4.76       14.79      4.63 o 
   3   8   3      255.36      284.84     20.66 o 
   4   8   3      169.46      161.95     11.56 o 
   5   8   3       24.24       27.92     11.25 o 
  -5   9   3        8.18        7.82      2.54 o 
  -4   9   3       20.09       18.43      4.64 o 
  -3   9   3      228.93      235.52     23.22 o 
  -2   9   3        8.70        8.40      4.80 o 
  -1   9   3      143.42      149.61     15.42 o 
   0   9   3        2.14       13.77      5.96 o 
   1   9   3      156.72      161.74     12.51 o 
   2   9   3       45.89       42.78      6.72 o 
   3   9   3       92.55       93.34      9.02 o 
   4   9   3        8.40        5.35      3.33 o 
   5   9   3        2.19        5.43      2.55 o 
  -5  10   3       25.79       28.05      5.74 o 
  -4  10   3        0.69        3.46      2.95 o 
  -3  10   3      156.69      164.67     15.70 o 
  -2  10   3        0.15        9.49      5.21 o 
  -1  10   3       99.20       98.89     13.15 o 
   0  10   3        2.46       16.31      5.66 o 
   1  10   3       77.14       65.88      7.84 o 
   2  10   3      136.67      161.10     12.77 o 
   3  10   3      122.41      112.20     14.77 o 
   4  10   3       85.04       63.11      8.74 o 
  -4  11   3      170.01      143.89     24.69 o 
  -3  11   3       10.87       21.89      5.05 o 
  -2  11   3      122.54      122.69     11.93 o 
  -1  11   3       52.62       48.12      6.94 o 
   0  11   3       11.59       19.59      6.30 o 
   1  11   3       49.95       44.77     10.77 o 
   2  11   3        6.48        8.08      4.57 o 
   3  11   3        3.64       13.95      4.45 o 
   4  11   3       26.55       14.73      9.63 o 
  -3  12   3       10.89       11.46      5.71 o 
  -2  12   3       35.62       23.01      9.42 o 
  -1  12   3       64.08       70.52      9.14 o 
   0  12   3       69.10       52.90      7.28 o 
   1  12   3      139.75      116.91     11.97 o 
   2  12   3       28.88       25.12     11.89 o 
   3  12   3        5.47       16.97      5.51 o 
  -2  13   3      223.46      240.63     39.61 o 
  -1  13   3       15.82       28.09      7.96 o 
   0  13   3       17.76       23.90      6.11 o 
   1  13   3        0.07       -4.75      4.41 o 
   2  13   3      104.79       94.49     10.84 o 
  -7   0   4        0.03       10.57      4.60 o 
  -6   0   4        1.62        5.28      3.20 o 
  -5   0   4      401.17      378.87     18.73 o 
  -4   0   4      843.29      945.66     18.25 o 
  -3   0   4     5928.44     6432.15   1063.22 o 
  -2   0   4        0.00        2.21      1.76 o 
  -1   0   4     3087.14     2958.74     55.80 o 
   0   0   4      775.12      643.63     18.82 o 
   1   0   4      820.14      863.33     19.30 o 
   2   0   4     3031.79     2779.13     47.46 o 
   3   0   4      861.45      786.23     18.70 o 
   4   0   4        5.81        1.17      1.70 o 
   5   0   4      483.58      504.34     36.41 o 
   6   0   4      316.97      342.40     25.67 o 
   7   0   4        6.70        2.87      2.02 o 
  -7   1   4       53.78       58.11     13.45 o 
  -6   1   4      339.04      336.21     12.58 o 
  -5   1   4       53.83       56.23      6.22 o 
  -4   1   4        3.85        4.40      1.89 o 
  -3   1   4      907.64     1035.07     19.06 o 
  -2   1   4       47.31       57.41      3.75 o 
  -1   1   4     5943.23     2819.92   1373.86 o 
   0   1   4       75.14       57.42      2.60 o 
   1   1   4     7847.06     6151.89   1765.25 o 
   2   1   4      687.47      692.59     16.08 o 
   3   1   4     1515.21     1562.77     25.03 o 
   4   1   4      131.15      115.57      6.07 o 
   5   1   4        4.08        2.68      1.01 o 
   6   1   4      191.42      200.42     15.93 o 
   7   1   4       78.54       70.73      7.95 o 
  -7   2   4      173.98      195.53     27.50 o 
  -6   2   4       48.99       37.28      4.57 o 
  -5   2   4        3.48       18.90      2.63 o 
  -4   2   4      154.58      195.19     10.91 o 
  -3   2   4      899.36      935.11      9.38 o 
  -2   2   4       49.68       56.34      6.38 o 
  -1   2   4      568.45      519.44     41.96 o 
   0   2   4     5380.49     4429.79    529.33 o 
   1   2   4       15.29       12.18      1.93 o 
   2   2   4      875.80      853.04     17.15 o 
   3   2   4      400.78      382.02     13.48 o 
   4   2   4        0.00        5.99      1.84 o 
   5   2   4       42.56       37.38      4.02 o 
   6   2   4      101.72       96.77      9.84 o 
   7   2   4       11.84       10.22      2.09 o 
  -7   3   4       28.20       28.84      5.39 o 
  -6   3   4        5.18        0.30      5.59 o 
  -5   3   4       85.10       89.73      7.74 o 
  -4   3   4      525.20      517.49     21.10 o 
  -3   3   4     1120.86     1232.38     18.70 o 
  -2   3   4      519.76      521.71     43.83 o 
  -1   3   4        0.20        2.25      3.13 o 
   0   3   4       11.99        6.99      5.55 o 
   1   3   4     5093.85     4815.39    148.24 o 
   2   3   4     4226.41     4573.52     56.00 o 
   3   3   4      899.16      957.15     13.42 o 
   4   3   4       57.68       62.04      5.03 o 
   5   3   4      204.98      212.83     16.41 o 
   6   3   4        0.07        2.29      1.27 o 
   7   3   4      101.81       99.74      9.46 o 
  -7   4   4        7.01       14.55      6.47 o 
  -6   4   4       38.36       36.45      7.38 o 
  -5   4   4      358.37      356.72     16.99 o 
  -4   4   4      168.34      193.10     13.55 o 
  -3   4   4        0.09        2.03      3.00 o 
  -2   4   4     2775.80     3073.78    105.67 o 
  -1   4   4      133.71      115.80      8.82 o 
   0   4   4      790.89      807.88     23.83 o 
   1   4   4       84.18       85.04     19.03 o 
   2   4   4     3194.36     3164.98     48.34 o 
   3   4   4       36.24       31.72      3.20 o 
   4   4   4       36.28       38.75      4.98 o 
   5   4   4        3.17        3.43      2.58 o 
   6   4   4       19.28       14.61      3.70 o 
  -6   5   4        2.68        5.84      4.94 o 
  -5   5   4        2.78        3.90      2.59 o 
  -4   5   4      113.94      136.87      8.93 o 
  -3   5   4       95.61       97.30      9.02 o 
  -2   5   4       55.51       57.78      6.23 o 
  -1   5   4       12.49       18.09      6.49 o 
   0   5   4       16.14       16.69      2.46 o 
   1   5   4     3669.30     3701.52    101.44 o 
   2   5   4      964.00     1034.55     17.80 o 
   3   5   4      150.17      118.74     18.89 o 
   4   5   4        1.42        1.57      1.42 o 
   5   5   4      340.90      373.53     30.70 o 
   6   5   4       41.07       40.97      5.43 o 
  -6   6   4        9.39       16.25      4.67 o 
  -5   6   4        0.69        2.64      2.06 o 
  -4   6   4       80.73       63.98      5.29 o 
  -3   6   4      250.28      237.01     27.58 o 
  -2   6   4        1.66       11.30      6.59 o 
  -1   6   4      604.22      620.39     34.46 o 
   0   6   4        6.52       11.17      3.67 o 
   1   6   4      161.79      156.34     11.86 o 
   2   6   4      213.27      171.60     10.15 o 
   3   6   4        3.17        5.99      2.76 o 
   4   6   4       15.04        9.03      3.29 o 
   5   6   4      286.06      338.01     21.56 o 
   6   6   4       66.65       70.03      8.94 o 
  -6   7   4        3.38        6.58      5.29 o 
  -5   7   4      114.05      114.54      7.35 o 
  -4   7   4       27.94       28.34      4.01 o 
  -3   7   4     3312.00     3733.41    215.65 o 
  -2   7   4      157.80      129.22     12.30 o 
  -1   7   4      401.65      423.12     19.08 o 
   0   7   4      132.25      134.29     17.84 o 
   1   7   4      865.94      772.64     39.98 o 
   2   7   4       88.98       82.28     10.14 o 
   3   7   4      860.63      824.55     49.76 o 
   4   7   4      211.46      206.99     16.62 o 
   5   7   4        0.10       10.53      3.47 o 
   6   7   4       71.95       84.46     12.98 o 
  -5   8   4       39.34       38.14      3.88 o 
  -4   8   4        4.63        3.84      2.55 o 
  -3   8   4       30.67       21.55      7.50 o 
  -2   8   4      120.91      116.01      9.65 o 
  -1   8   4      208.86      196.54     25.56 o 
   0   8   4      363.02      415.01     28.68 o 
   1   8   4      196.83      206.26     24.08 o 
   2   8   4       18.87       13.96      5.20 o 
   3   8   4       16.99        8.92      3.66 o 
   4   8   4        5.17        2.75      1.52 o 
   5   8   4       13.59       15.17      4.88 o 
  -5   9   4       19.70       18.20      4.44 o 
  -4   9   4       15.45       19.00      5.01 o 
  -3   9   4      315.27      342.44     27.72 o 
  -2   9   4      947.89      935.24     35.55 o 
  -1   9   4      103.37      114.70     11.58 o 
   0   9   4      153.85      171.46     24.03 o 
   1   9   4      298.66      280.82     23.61 o 
   2   9   4        3.18       -1.82      3.68 o 
   3   9   4       10.81       14.33      4.05 o 
   4   9   4       18.00       16.43      5.91 o 
   5   9   4       17.87       20.31      5.65 o 
  -5  10   4        0.98        6.06      5.62 o 
  -4  10   4      360.05      353.63     21.98 o 
  -3  10   4       22.24       19.87      6.08 o 
  -2  10   4      378.35      400.55     44.07 o 
  -1  10   4       64.58       65.93      7.60 o 
   0  10   4        8.76       12.30      5.13 o 
   1  10   4      166.74      114.57     15.43 o 
   2  10   4      409.41      433.36     32.89 o 
   3  10   4       73.68       51.63      6.70 o 
   4  10   4       83.92       82.55     10.30 o 
  -4  11   4       11.28        8.33      3.52 o 
  -3  11   4       43.72       45.97      6.23 o 
  -2  11   4        5.77        0.89      3.03 o 
  -1  11   4       71.89       60.62      8.77 o 
   0  11   4       32.15       41.57      7.97 o 
   1  11   4        3.14       19.84      5.84 o 
   2  11   4        0.13       10.87      4.11 o 
   3  11   4        7.26        4.13      6.16 o 
   4  11   4       56.87       48.26      7.37 o 
  -3  12   4        3.15       13.64      4.54 o 
  -2  12   4        3.26        8.55      4.54 o 
  -1  12   4       42.13       44.08      6.88 o 
   0  12   4        0.98       -2.48      4.40 o 
   1  12   4      470.96      461.20     27.11 o 
   2  12   4        0.31        9.26      3.20 o 
   3  12   4        2.06        8.32      5.24 o 
  -2  13   4       47.63       48.88      8.42 o 
  -1  13   4       93.45       75.61     13.53 o 
   0  13   4       16.40       22.62      5.40 o 
   1  13   4      152.54      160.42     25.68 o 
  -7   1   5      175.98      213.37     24.63 o 
  -6   1   5      175.50      159.85      8.52 o 
  -5   1   5        1.69        2.64      1.38 o 
  -4   1   5      137.55      136.81     12.26 o 
  -3   1   5      287.15      298.61     12.21 o 
  -2   1   5      462.97      476.37     10.17 o 
  -1   1   5      888.94      817.30     14.85 o 
   0   1   5     3002.54     2741.52     23.79 o 
   1   1   5       93.49       93.66      3.30 o 
   2   1   5     7740.07     8016.55   1147.21 o 
   3   1   5       55.72       59.18      4.74 o 
   4   1   5      236.36      210.90      9.58 o 
   5   1   5        3.84        1.83      1.52 o 
   6   1   5      565.19      634.41     11.15 o 
   7   1   5      264.82      294.73     18.89 o 
  -7   2   5        3.40        5.69      3.37 o 
  -6   2   5        0.00        3.30      2.21 o 
  -5   2   5       10.34        8.34      1.79 o 
  -4   2   5       18.69       21.95      3.32 o 
  -3   2   5     1855.63     2045.45     45.95 o 
  -2   2   5      122.10      135.83      8.46 o 
  -1   2   5      165.07      169.72     18.25 o 
   0   2   5        8.07        4.46      2.44 o 
   1   2   5     2763.51     2612.41     67.42 o 
   2   2   5     3732.69     3829.68     76.50 o 
   3   2   5        7.17        4.54      2.74 o 
   4   2   5      148.33      137.38     10.63 o 
   5   2   5       88.34       82.66      7.66 o 
   6   2   5        7.29        7.97      2.81 o 
   7   2   5      202.19      215.01     15.24 o 
  -7   3   5       18.46       14.83      3.11 o 
  -6   3   5       83.29       68.65      9.33 o 
  -5   3   5       38.67       41.09      4.82 o 
  -4   3   5       24.74       17.58      3.19 o 
  -3   3   5       22.22       29.21      2.05 o 
  -2   3   5     1474.19     1664.77     28.12 o 
  -1   3   5       31.05       19.62      6.42 o 
   0   3   5     1269.03     1267.38     25.12 o 
   1   3   5      856.52      903.18     37.91 o 
   2   3   5      115.15      114.99     12.52 o 
   3   3   5      308.42      384.35     13.61 o 
   4   3   5       32.36       43.71      5.56 o 
   5   3   5       75.40       76.49      9.29 o 
   6   3   5        0.31        4.24      1.14 o 
   7   3   5       24.94       19.83      4.61 o 
  -7   4   5        0.65       10.01      4.25 o 
  -6   4   5       84.28       68.96      7.15 o 
  -5   4   5        6.55        6.70      1.60 o 
  -4   4   5        6.10        6.03      3.26 o 
  -3   4   5        5.15        7.72      3.63 o 
  -2   4   5       36.89       51.30      6.08 o 
  -1   4   5     1170.53     1234.59     20.84 o 
   0   4   5        8.88       10.33      2.74 o 
   2   4   5      412.69      422.87     31.09 o 
   3   4   5      303.26      348.12     12.89 o 
   4   4   5        5.17        7.78      4.08 o 
   5   4   5       10.90        9.32      3.43 o 
   6   4   5       15.11        7.04      2.55 o 
  -6   5   5        8.87        4.61      2.81 o 
  -5   5   5        8.35        8.06      2.02 o 
  -4   5   5      660.29      714.65     28.74 o 
  -3   5   5      316.79      327.07     44.12 o 
  -2   5   5     2127.20     2495.95     40.55 o 
  -1   5   5      549.70      615.94     20.43 o 
   0   5   5      367.24      391.82     13.68 o 
   1   5   5     1158.63     1210.53     20.70 o 
   2   5   5     1011.07     1199.25     20.56 o 
   3   5   5      319.73      325.12     23.05 o 
   4   5   5      127.96       77.93     22.04 o 
   5   5   5       73.67       78.44      8.40 o 
   6   5   5      329.09      339.07     20.02 o 
  -6   6   5        0.23        3.40      3.32 o 
  -5   6   5       86.51       84.49      7.39 o 
  -4   6   5      307.46      303.66     17.89 o 
  -3   6   5        0.75        5.90      2.79 o 
  -2   6   5      230.16      237.37     21.58 o 
  -1   6   5      182.70      248.98     17.29 o 
   0   6   5      119.73      127.44     10.22 o 
   1   6   5      400.29      391.92     23.12 o 
   2   6   5      467.95      539.79     25.38 o 
   3   6   5      330.69      329.41     20.09 o 
   4   6   5        1.95        1.14      2.77 o 
   5   6   5        4.08        7.50      6.83 o 
   6   6   5      127.48      171.12     20.12 o 
  -6   7   5       40.05       53.16     10.22 o 
  -5   7   5        5.70        4.39      2.32 o 
  -4   7   5       55.46       50.52      7.39 o 
  -3   7   5       73.64       79.58     14.25 o 
  -2   7   5      237.83      240.49     14.81 o 
  -1   7   5        1.04        9.30      4.19 o 
   0   7   5      168.74      180.93     14.01 o 
   1   7   5      139.50      165.59     12.06 o 
   2   7   5        0.48       10.78      4.14 o 
   3   7   5      185.70      202.78     17.46 o 
   4   7   5       11.37        6.74      2.57 o 
   5   7   5       78.84       73.02      8.17 o 
   6   7   5      458.70      579.62     29.72 o 
  -5   8   5       97.19       98.49     15.96 o 
  -4   8   5      258.69      247.14     21.13 o 
  -3   8   5       51.22       50.81      9.64 o 
  -2   8   5       12.76       21.30      8.14 o 
  -1   8   5       19.30       20.85      9.57 o 
   0   8   5        4.20        5.20      4.62 o 
   1   8   5      237.13      275.08     24.19 o 
   2   8   5       15.34       24.92      6.09 o 
   3   8   5      540.31      517.52     44.30 o 
   4   8   5        4.81        1.97      3.05 o 
   5   8   5        2.74        1.20      3.67 o 
  -5   9   5        5.00        9.27      2.95 o 
  -4   9   5       49.06       47.83      6.65 o 
  -3   9   5      106.64      116.82     14.33 o 
  -2   9   5       53.89       39.51      7.87 o 
  -1   9   5        0.36       13.98      4.85 o 
   0   9   5       68.94       75.93      8.74 o 
   1   9   5        3.03        7.71      4.86 o 
   2   9   5      457.84      417.43     44.51 o 
   3   9   5        0.03        5.35      3.31 o 
   4   9   5       15.56       10.24      3.85 o 
   5   9   5        3.50        6.73      2.64 o 
  -4  10   5       26.56       28.92      8.85 o 
  -3  10   5      180.05      156.85     11.54 o 
  -2  10   5       15.66       17.33      5.25 o 
  -1  10   5        0.87        2.72      9.07 o 
   0  10   5      118.38      107.61     16.70 o 
   1  10   5        2.31        3.37      4.72 o 
   2  10   5      102.96      118.20     10.36 o 
   3  10   5       78.78       53.80      6.79 o 
   4  10   5       17.69       15.23      4.55 o 
  -4  11   5        4.56       12.84      3.53 o 
  -3  11   5        9.19       13.13      3.53 o 
  -2  11   5       62.66       71.18      9.95 o 
  -1  11   5      244.68      266.46     18.80 o 
   0  11   5      200.49      218.41     19.23 o 
   1  11   5       21.95        8.84      8.23 o 
   2  11   5      361.61      347.51     26.76 o 
   3  11   5       64.02       56.52     13.14 o 
   4  11   5        0.02        6.50      3.46 o 
  -3  12   5        9.53       12.58      5.17 o 
  -2  12   5        0.58        3.30      4.86 o 
  -1  12   5        1.73        8.39      9.22 o 
   0  12   5        1.41        4.59      4.75 o 
   1  12   5        0.81        9.84      5.69 o 
   2  12   5       33.40       30.18      6.93 o 
   3  12   5        0.93       -3.47      3.34 o 
  -1  13   5       54.93       55.13     10.35 o 
   0  13   5        0.31        9.81      5.42 o 
   1  13   5       26.54       25.78      6.74 o 
  -7   0   6       30.09       31.38      8.91 o 
  -6   0   6       65.97       73.09      7.73 o 
  -5   0   6        0.11        3.73      1.79 o 
  -4   0   6      130.10      153.06     19.32 o 
  -3   0   6     3009.81     3391.13     52.51 o 
  -2   0   6       83.65       71.89      5.26 o 
  -1   0   6      402.40      368.49     13.74 o 
   0   0   6      258.96      275.20     11.70 o 
   1   0   6      542.63      488.04      9.95 o 
   2   0   6     1549.20     1609.39     17.73 o 
   3   0   6     1862.04     1840.63     40.38 o 
   4   0   6        0.01        4.07      2.50 o 
   5   0   6        2.51        9.30      2.46 o 
   6   0   6      188.06      198.72     11.12 o 
   7   0   6        0.24        4.95      3.29 o 
  -7   1   6       23.44       23.33      4.13 o 
  -6   1   6       97.07       98.23      7.13 o 
  -5   1   6       22.13       22.06      2.18 o 
  -4   1   6      203.24      220.71     12.14 o 
  -3   1   6      276.26      302.99     16.75 o 
  -2   1   6     1199.05     1274.21     15.39 o 
  -1   1   6     2985.25     2684.82     59.13 o 
   0   1   6      696.65      590.38     12.03 o 
   1   1   6      938.63      907.45     11.02 o 
   2   1   6      196.46      185.24      6.63 o 
   3   1   6      134.40      112.22      8.83 o 
   4   1   6       46.09       41.18      2.87 o 
   5   1   6       74.45       82.00      6.62 o 
   6   1   6       19.99       17.51      4.20 o 
   7   1   6        7.35        6.27      2.22 o 
  -7   2   6        1.45        6.73      2.97 o 
  -6   2   6        0.08        2.35      1.56 o 
  -5   2   6       22.71       18.75      2.79 o 
  -4   2   6      329.62      349.12     15.87 o 
  -3   2   6       22.47       18.56      2.04 o 
  -2   2   6     2050.48     2366.42     38.13 o 
   0   2   6      122.47      134.25      8.73 o 
   1   2   6     1741.91     1674.16     30.95 o 
   2   2   6      885.07      947.49     30.69 o 
   3   2   6        7.58        9.10      1.62 o 
   4   2   6       63.15       55.40      4.63 o 
   5   2   6      198.28      204.79     11.98 o 
   6   2   6       62.15       66.33      7.21 o 
   7   2   6      182.89      189.26     13.45 o 
  -7   3   6       16.19       13.59      5.14 o 
  -6   3   6       85.24       85.38      7.30 o 
  -5   3   6       71.33       74.53      6.74 o 
  -4   3   6      281.16      293.56     18.41 o 
  -3   3   6       66.74       84.90      6.69 o 
  -2   3   6     4403.12     4849.73    103.34 o 
  -1   3   6      604.36      552.95     19.53 o 
   0   3   6        5.02        1.09      1.82 o 
   1   3   6      146.01      125.50     23.23 o 
   2   3   6     3208.65     3363.10     92.40 o 
   3   3   6      224.30      229.93     22.82 o 
   4   3   6     1055.74     1174.06     50.32 o 
   5   3   6       11.01        9.74      4.17 o 
   6   3   6       14.92        7.41      2.85 o 
  -7   4   6      160.91      165.64     14.96 o 
  -6   4   6        4.85        7.48      4.41 o 
  -5   4   6       69.01       66.88      6.57 o 
  -4   4   6       26.35       28.23      4.37 o 
  -3   4   6        1.60        2.95      2.20 o 
  -2   4   6       28.96       54.09      4.92 o 
  -1   4   6       65.32       59.30     13.71 o 
   0   4   6      744.93      576.39     24.92 o 
   2   4   6      322.80      307.85     14.02 o 
   3   4   6        7.32        8.99      1.34 o 
   4   4   6      441.11      478.15     25.09 o 
   5   4   6       47.69       40.68      6.46 o 
   6   4   6       27.29       24.71      4.34 o 
  -6   5   6       40.85       30.62      4.47 o 
  -5   5   6        9.70       12.87      4.29 o 
  -4   5   6      176.76      206.16     14.93 o 
  -3   5   6      282.34      321.85     27.60 o 
  -2   5   6       93.18      123.52     10.78 o 
  -1   5   6      327.06      326.55     22.64 o 
   0   5   6        1.52       -0.12      8.80 o 
   1   5   6      207.53      221.12     12.95 o 
   2   5   6     1029.55     1092.50     36.34 o 
   3   5   6        6.49        8.41      2.36 o 
   4   5   6      183.64      182.35     15.87 o 
   5   5   6       57.27       46.96     10.80 o 
   6   5   6       66.23       75.33      7.55 o 
  -6   6   6       57.66       43.01      7.30 o 
  -5   6   6        1.41        2.23      4.14 o 
  -4   6   6       86.50       75.25      6.37 o 
  -3   6   6       11.40       16.27      3.76 o 
  -2   6   6        0.08        7.79      8.37 o 
  -1   6   6     1009.77     1013.31     63.67 o 
   0   6   6      899.61      908.98     17.05 o 
   1   6   6       54.08       35.07      4.94 o 
   2   6   6      877.27      936.39     61.45 o 
   3   6   6      562.79      516.92     26.90 o 
   4   6   6        6.56        3.80      1.73 o 
   5   6   6       42.47       48.73      6.43 o 
   6   6   6        1.18        0.28      2.11 o 
  -6   7   6      271.99      296.13     20.21 o 
  -5   7   6      180.49      200.58     10.18 o 
  -4   7   6        6.26        6.21      4.23 o 
  -3   7   6      569.70      573.04     63.28 o 
  -2   7   6      501.43      573.55     44.96 o 
  -1   7   6       79.57      108.89      8.55 o 
   0   7   6      116.43      153.73     18.49 o 
   1   7   6      550.63      576.50     28.53 o 
   2   7   6      188.07      206.51     19.42 o 
   3   7   6        5.99        8.04      6.02 o 
   4   7   6       12.08        6.32      3.09 o 
   5   7   6        3.05        0.26      3.01 o 
   6   7   6       62.22       58.32      8.37 o 
  -5   8   6      124.61      142.19     15.67 o 
  -4   8   6        1.03        5.75      2.96 o 
  -3   8   6      122.30      140.92     19.05 o 
  -2   8   6       82.40       91.14      9.01 o 
  -1   8   6       51.26       55.70      7.90 o 
   0   8   6      378.17      383.42     22.94 o 
   1   8   6        0.00        1.69      3.48 o 
   2   8   6        1.79       17.55      6.57 o 
   3   8   6      407.14      400.72     29.30 o 
   4   8   6        0.98        2.17      2.05 o 
   5   8   6       86.55       94.74      9.48 o 
  -5   9   6        0.04        4.21      3.61 o 
  -4   9   6       40.61       39.44      6.06 o 
  -3   9   6      237.62      254.60     21.12 o 
  -2   9   6      389.42      414.09     30.18 o 
  -1   9   6       56.70       63.28      8.98 o 
   0   9   6      739.02      715.40     46.62 o 
   1   9   6       60.00       61.35     14.56 o 
   2   9   6        4.98        4.37      3.94 o 
   3   9   6        4.40        1.61      3.86 o 
   4   9   6        0.48        5.42      1.88 o 
   5   9   6      124.96      185.45     14.34 o 
  -4  10   6        9.11        9.98      3.50 o 
  -3  10   6      163.83      151.86     11.46 o 
  -2  10   6     1127.66     1150.66     56.67 o 
  -1  10   6        3.49        6.15      4.53 o 
   0  10   6       26.91       29.07      6.26 o 
   1  10   6      524.80      590.65     46.23 o 
   2  10   6      129.13      106.05     17.37 o 
   3  10   6        0.00        8.89      3.45 o 
   4  10   6       14.65        9.79      3.28 o 
  -4  11   6        2.98       12.58      4.61 o 
  -3  11   6        0.35        4.02      3.63 o 
  -2  11   6        0.02        1.39      4.25 o 
  -1  11   6        2.83        9.52      6.02 o 
   0  11   6        0.11        4.69      3.86 o 
   1  11   6       21.30       25.35      7.82 o 
   2  11   6       21.68       21.22      5.94 o 
   3  11   6       23.50       18.58      4.92 o 
  -3  12   6       79.70       70.75     16.78 o 
  -2  12   6      321.74      336.17     21.72 o 
  -1  12   6      179.57      183.61     15.19 o 
   0  12   6        3.14        8.89      5.23 o 
   1  12   6        0.18        1.39      4.58 o 
   2  12   6      227.93      210.25     24.19 o 
   3  12   6        2.67        7.31      4.04 o 
  -1  13   6        0.19        4.54      3.68 o 
   0  13   6        5.37        9.37      7.32 o 
   1  13   6        4.22        5.27      5.77 o 
  -7   1   7      126.19      134.30     20.50 o 
  -6   1   7        2.45        6.06      1.80 o 
  -5   1   7      108.88       92.85      7.16 o 
  -4   1   7      246.33      278.53     15.01 o 
  -3   1   7        0.07        4.23      1.70 o 
  -2   1   7       47.57       42.17      7.86 o 
  -1   1   7        4.63        2.03      1.13 o 
   0   1   7      100.50      101.70      4.89 o 
   1   1   7      233.35      229.42      8.13 o 
   2   1   7      151.18      127.79      7.01 o 
   3   1   7     4450.62     4900.13     71.48 o 
   4   1   7      586.49      575.73     19.47 o 
   5   1   7        6.48        4.45      1.33 o 
   6   1   7      209.77      226.25     13.35 o 
   7   1   7      185.25      212.47     10.95 o 
  -7   2   7       63.93       60.40     13.74 o 
  -6   2   7       15.35       13.36      2.29 o 
  -5   2   7       20.06       15.47      2.73 o 
  -4   2   7        2.06        8.95      2.18 o 
  -3   2   7       32.05       33.34      4.06 o 
  -2   2   7       53.68       63.53      7.06 o 
  -1   2   7     1676.29     1615.96     25.53 o 
   0   2   7        0.70        3.44      1.31 o 
   1   2   7       67.54       81.62     12.06 o 
   2   2   7      344.31      353.62      8.29 o 
   3   2   7      158.66      167.33      9.57 o 
   4   2   7        1.25        5.47      3.49 o 
   5   2   7        0.43        2.50      1.11 o 
   6   2   7       18.75       13.52      2.46 o 
  -7   3   7      220.53      234.14     20.36 o 
  -6   3   7        0.24        2.07      2.01 o 
  -5   3   7       20.52       16.34      2.62 o 
  -4   3   7      132.82      141.11     11.17 o 
  -3   3   7      754.15      801.34     12.63 o 
  -2   3   7      303.10      365.88     17.64 o 
  -1   3   7     2544.47     2464.89     59.69 o 
   0   3   7      194.51      214.57     11.71 o 
   1   3   7     3297.12     3145.61     67.98 o 
   2   3   7        4.90        9.72      1.46 o 
   3   3   7      219.45      221.41      8.02 o 
   4   3   7       16.47       12.24      2.65 o 
   5   3   7        4.47        0.87      1.81 o 
   6   3   7        0.00        1.03      3.28 o 
  -6   4   7       72.57       72.14     11.62 o 
  -5   4   7        0.09        0.41      2.82 o 
  -4   4   7      153.76      162.81      9.81 o 
  -3   4   7        6.41       15.59      2.36 o 
  -2   4   7     1204.24     1327.84     42.52 o 
  -1   4   7        8.64       11.68      2.80 o 
   0   4   7       41.97       43.00      3.64 o 
   1   4   7       10.05       11.77      1.73 o 
   2   4   7        0.54        1.54      2.06 o 
   3   4   7      159.40      153.87      8.95 o 
   4   4   7      299.51      311.75     22.41 o 
   5   4   7        1.73        3.87      1.63 o 
   6   4   7       20.31       15.84      2.58 o 
  -6   5   7        6.63        9.41      2.02 o 
  -5   5   7       37.62       45.09      5.59 o 
  -4   5   7       36.97       34.95      4.27 o 
  -3   5   7      343.12      367.51     24.66 o 
  -2   5   7        0.24        1.67      1.82 o 
  -1   5   7      859.07      963.95     39.39 o 
   0   5   7     1220.65     1208.72     51.03 o 
   1   5   7        0.38        1.83      1.79 o 
   2   5   7      471.42      484.67     20.84 o 
   3   5   7      249.88      282.38     15.40 o 
   4   5   7       34.46       20.99     11.16 o 
   5   5   7        1.27        4.63      5.21 o 
   6   5   7        9.09        9.48      7.86 o 
  -6   6   7       26.62       30.54      3.77 o 
  -5   6   7      325.37      322.14     24.24 o 
  -4   6   7       91.56       80.99      5.81 o 
  -3   6   7      165.68      178.72     16.57 o 
  -2   6   7       28.68       32.57      8.03 o 
  -1   6   7       95.44      108.58     11.35 o 
   0   6   7      294.84      366.77     32.06 o 
   1   6   7        6.57        7.71      4.53 o 
   2   6   7      336.81      365.33     28.84 o 
   3   6   7       36.48       31.84      5.95 o 
   4   6   7        7.72        7.59      5.29 o 
   5   6   7       15.61       14.75      3.62 o 
   6   6   7       14.67       12.33      3.43 o 
  -6   7   7        0.59        6.13      3.27 o 
  -5   7   7        8.78        6.53      3.22 o 
  -4   7   7        2.62        1.80      3.64 o 
  -3   7   7      347.79      351.59     32.99 o 
  -2   7   7       48.40       55.16      5.98 o 
  -1   7   7      451.79      533.98     34.24 o 
   0   7   7       56.58       54.67     10.28 o 
   1   7   7        0.23        3.19      5.17 o 
   2   7   7       92.27       98.95     16.91 o 
   3   7   7       46.97       57.44     14.10 o 
   4   7   7        0.60        2.53      1.23 o 
   5   7   7      235.45      251.32     17.70 o 
  -5   8   7      189.52      193.25     20.37 o 
  -4   8   7        4.55        4.75      9.62 o 
  -3   8   7        1.58       19.68      5.63 o 
  -2   8   7       84.62       63.08      7.13 o 
  -1   8   7       27.10       20.97      6.14 o 
   0   8   7      124.15      109.28     10.50 o 
   1   8   7        2.36        8.49      4.27 o 
   2   8   7        0.09       15.09      4.83 o 
   3   8   7      352.81      309.62     24.09 o 
   4   8   7      218.61      205.78     20.44 o 
   5   8   7        4.31        2.56      5.94 o 
  -5   9   7       90.31       99.71      9.39 o 
  -4   9   7       18.26       21.69      5.01 o 
  -3   9   7       18.24       10.94      9.75 o 
  -2   9   7       29.04       21.83      5.53 o 
  -1   9   7       26.16       19.73      5.26 o 
   0   9   7      109.60      122.06     11.12 o 
   1   9   7       14.41       17.58      8.68 o 
   2   9   7       13.17       11.08      4.91 o 
   3   9   7       46.60       54.30      6.63 o 
   4   9   7        2.25        6.66      2.29 o 
   5   9   7      101.40      104.45     10.58 o 
  -4  10   7        9.98       11.26      7.96 o 
  -3  10   7       38.40       35.66      9.58 o 
  -2  10   7       39.56       52.44      9.79 o 
  -1  10   7        3.13       10.97      5.28 o 
   0  10   7      480.87      464.80     36.35 o 
   1  10   7       68.32       66.93      9.26 o 
   2  10   7       45.40       45.03      6.84 o 
   3  10   7      188.07      187.37     11.12 o 
   4  10   7       53.12       35.41      7.55 o 
  -4  11   7       16.95       11.99      3.82 o 
  -3  11   7       51.13       51.98      7.69 o 
  -2  11   7       98.05      108.71     10.67 o 
  -1  11   7       81.49       79.88     11.03 o 
   0  11   7        0.12        2.11      6.41 o 
   1  11   7       17.32       26.65     11.90 o 
   2  11   7        0.14        7.61      4.17 o 
   3  11   7       58.28       43.63      8.02 o 
  -3  12   7        1.24        5.64     10.98 o 
  -2  12   7        1.19       11.83     10.67 o 
  -1  12   7      263.62      292.59     21.40 o 
   0  12   7       76.99       71.50     10.34 o 
   1  12   7        8.65        7.60      5.38 o 
   2  12   7      104.82      105.75     13.61 o 
  -1  13   7      207.34      207.02     31.64 o 
   0  13   7       47.28       41.10      8.16 o 
   1  13   7       43.13       47.61      8.35 o 
  -7   0   8       90.74       70.32     17.55 o 
  -6   0   8      799.21      831.91     34.14 o 
  -5   0   8       29.50       28.08      4.44 o 
  -4   0   8      363.38      398.34     26.19 o 
  -3   0   8      471.62      454.42     18.95 o 
  -2   0   8      166.52      165.77      9.93 o 
  -1   0   8     1371.32     1324.33     17.11 o 
   0   0   8     5219.57     4951.05    121.31 o 
   1   0   8       67.93       66.64      9.74 o 
   2   0   8     1189.25     1438.13     42.94 o 
   3   0   8      456.07      479.40     14.24 o 
   4   0   8      341.60      322.33     23.07 o 
   5   0   8       28.20       35.17      8.23 o 
   6   0   8       29.88       36.83      7.20 o 
  -7   1   8       17.47       15.69      2.46 o 
  -6   1   8        2.64        3.00      2.23 o 
  -5   1   8       43.87       51.29      5.35 o 
  -4   1   8        5.34        4.90      1.96 o 
  -3   1   8       15.19        7.48      0.87 o 
  -2   1   8      129.52      143.01      5.27 o 
  -1   1   8      400.14      382.21      7.63 o 
   0   1   8       10.32       10.17      1.62 o 
   1   1   8       54.51       51.70      3.14 o 
   2   1   8        0.05        1.54      1.08 o 
   3   1   8       78.72       82.10      5.56 o 
   4   1   8       14.49       16.76      2.60 o 
   5   1   8       16.02       11.36      3.05 o 
   6   1   8       13.24       10.86      3.34 o 
  -7   2   8       91.89       78.54     11.42 o 
  -6   2   8      111.52      108.61      9.58 o 
  -5   2   8       33.58       35.01      3.54 o 
  -4   2   8        5.77        3.73      2.46 o 
  -3   2   8       35.77       48.50      4.12 o 
  -2   2   8      662.25      768.09     25.07 o 
  -1   2   8       86.39       98.76      7.51 o 
   0   2   8     1796.31     1778.62     39.26 o 
   1   2   8       89.79      107.64     10.18 o 
   2   2   8      155.11      150.67      5.67 o 
   3   2   8        1.05        1.42      1.75 o 
   4   2   8       96.89      110.69     10.81 o 
   5   2   8       38.42       37.92      4.09 o 
   6   2   8       50.67       38.88      4.49 o 
  -7   3   8       12.96        9.72      4.58 o 
  -6   3   8       10.74        8.79      2.25 o 
  -5   3   8        5.00        2.58      2.07 o 
  -4   3   8      270.24      269.09     31.87 o 
  -3   3   8       31.48       31.82      6.35 o 
  -2   3   8       45.81       71.32      7.76 o 
  -1   3   8       43.01       39.39      3.72 o 
   0   3   8      121.25      109.70     10.76 o 
   1   3   8        0.41        5.19      1.40 o 
   2   3   8       23.32       31.55      1.94 o 
   3   3   8        8.82        6.60      2.57 o 
   4   3   8        3.57        8.10      2.88 o 
   5   3   8       19.42       15.36      2.44 o 
   6   3   8        1.77       -0.22      3.18 o 
  -6   4   8       56.39       65.80      7.25 o 
  -5   4   8      387.35      448.09     24.06 o 
  -4   4   8        0.11        0.55      1.13 o 
  -3   4   8      130.32      154.36      7.74 o 
  -2   4   8     4370.48     4746.50     59.33 o 
   0   4   8      738.85      763.60     18.54 o 
   1   4   8      123.83      153.79     14.83 o 
   2   4   8      756.93      712.83     28.65 o 
   3   4   8      500.12      489.82     14.40 o 
   4   4   8        0.10        4.37      1.92 o 
   5   4   8        4.06        5.74      3.00 o 
   6   4   8        0.51        1.46      2.88 o 
  -6   5   8      105.27      102.19      8.62 o 
  -5   5   8        1.46        5.78      3.49 o 
  -4   5   8       64.40       62.63      7.58 o 
  -3   5   8      188.46      184.57     19.34 o 
  -2   5   8      916.01      918.07     23.19 o 
  -1   5   8      397.10      359.83     22.06 o 
   0   5   8        5.66        8.40      3.44 o 
   1   5   8      317.97      335.62     26.18 o 
   2   5   8      471.46      464.70     26.55 o 
   3   5   8      245.23      223.24     11.21 o 
   4   5   8        3.61        7.71      2.40 o 
   5   5   8      143.96      158.19     14.03 o 
   6   5   8      128.56      150.63     17.54 o 
  -6   6   8       22.48       13.68      2.54 o 
  -5   6   8        1.62        6.99      4.79 o 
  -4   6   8      105.89       91.09      9.29 o 
  -3   6   8        4.19        6.48      5.01 o 
  -2   6   8      820.85      876.79     85.15 o 
  -1   6   8      332.35      350.49     25.49 o 
   0   6   8      622.93      626.59     18.97 o 
   1   6   8       36.11       32.89      3.72 o 
   2   6   8       38.60       33.08      5.00 o 
   3   6   8       62.80       68.75      9.59 o 
   4   6   8      158.91      151.11     15.02 o 
   5   6   8      106.09      131.64     20.67 o 
   6   6   8        1.58        3.50      2.57 o 
  -6   7   8      737.60      801.11     46.95 o 
  -5   7   8       12.62       11.51      2.56 o 
  -4   7   8        8.45       12.80      3.25 o 
  -3   7   8      623.60      674.34     53.87 o 
  -2   7   8      118.58      130.99     14.12 o 
  -1   7   8       14.11        9.11      4.51 o 
   0   7   8      241.14      291.71     19.04 o 
   1   7   8       25.94       26.76      4.90 o 
   2   7   8       96.88       82.00      8.35 o 
   3   7   8     1529.42     1542.49    152.03 o 
   4   7   8        0.10        3.91      1.86 o 
   5   7   8      181.17      206.17     11.22 o 
  -5   8   8        2.95       10.66      3.55 o 
  -4   8   8       54.04       59.79      5.58 o 
  -3   8   8       89.54      101.58      9.45 o 
  -2   8   8      692.59      598.66     21.39 o 
  -1   8   8      646.64      670.20     48.16 o 
   0   8   8      358.04      402.13     42.71 o 
   1   8   8       13.08       22.44      7.38 o 
   2   8   8       77.05       52.06      7.19 o 
   3   8   8        1.47        3.56      5.48 o 
   4   8   8      135.74      126.77     11.85 o 
   5   8   8      122.85      110.45     13.20 o 
  -5   9   8       74.84       66.71      7.01 o 
  -4   9   8        0.22        1.90      3.29 o 
  -3   9   8       60.94       84.09     10.18 o 
  -2   9   8      171.75      172.44     13.28 o 
  -1   9   8        3.74       10.40      4.89 o 
   0   9   8        0.81        4.78      3.37 o 
   1   9   8       86.91       90.73     10.08 o 
   2   9   8      463.59      467.30     48.27 o 
   3   9   8      104.99       88.32      9.05 o 
   4   9   8       14.38        9.02      2.45 o 
   5   9   8        0.00        8.92      2.83 o 
  -4  10   8      231.12      235.41     14.07 o 
  -3  10   8        1.84        5.29      7.05 o 
  -2  10   8      992.48     1037.10     94.63 o 
  -1  10   8      869.06      857.69     50.21 o 
   0  10   8       88.04       79.85      9.45 o 
   1  10   8      222.94      231.65     38.87 o 
   2  10   8      197.51      175.51     13.78 o 
   3  10   8        9.68        5.41      3.52 o 
   4  10   8      292.89      267.83     17.49 o 
  -4  11   8       66.00       60.64     17.74 o 
  -3  11   8       32.40       20.93      9.80 o 
  -2  11   8        3.58       12.65      9.03 o 
  -1  11   8      366.49      359.80     11.78 o 
   0  11   8       86.31       67.24     11.56 o 
   1  11   8      121.89      135.64     11.72 o 
   2  11   8       73.75       73.65      7.96 o 
   3  11   8       44.66       40.25      7.70 o 
  -3  12   8       71.30       89.89     10.70 o 
  -2  12   8      432.86      417.22     30.19 o 
  -1  12   8      187.37      197.62     15.78 o 
   0  12   8       71.08       97.90     11.12 o 
   1  12   8       21.70       13.89      5.12 o 
   2  12   8       24.37       22.23      5.51 o 
  -1  13   8      450.00      481.79     37.26 o 
   0  13   8       85.56       70.52     10.41 o 
  -7   1   9       13.95        7.50      1.59 o 
  -6   1   9      255.98      257.53     11.71 o 
  -5   1   9       11.67       14.67      2.61 o 
  -4   1   9      151.41      151.33     13.57 o 
  -3   1   9       34.88       48.04      3.41 o 
  -2   1   9      382.45      348.02     10.86 o 
  -1   1   9        9.91       10.20      1.35 o 
   0   1   9      181.76      164.04      9.95 o 
   1   1   9        8.27        2.56      1.40 o 
   2   1   9       73.67       82.47      4.15 o 
   3   1   9       80.71      100.42      5.64 o 
   4   1   9       69.72       74.43      5.38 o 
   5   1   9       17.20       19.52      4.60 o 
   6   1   9        1.94        7.07      2.15 o 
  -7   2   9       42.48       47.48      9.08 o 
  -6   2   9      147.15      143.39     10.06 o 
  -5   2   9       70.64       79.59      5.66 o 
  -4   2   9        3.59        9.42      2.05 o 
  -3   2   9        0.05        5.82      3.23 o 
  -2   2   9      103.55      113.24      6.60 o 
  -1   2   9     1880.06     2013.53     74.24 o 
   0   2   9      743.22      716.15     19.78 o 
   1   2   9      346.69      381.13      8.37 o 
   2   2   9      168.77      172.76      8.18 o 
   3   2   9      499.59      495.31     13.41 o 
   4   2   9      571.32      610.99     21.16 o 
   5   2   9      140.57      118.56      9.35 o 
   6   2   9       55.01       47.41      8.77 o 
  -7   3   9       28.92       27.87      4.96 o 
  -6   3   9        1.52        4.61      3.72 o 
  -5   3   9      147.59      155.17     10.89 o 
  -4   3   9       86.33       74.64      8.00 o 
  -3   3   9       91.34      100.08      8.48 o 
  -2   3   9        3.29        8.10      2.85 o 
  -1   3   9      194.66      214.70     20.37 o 
   0   3   9       80.92       95.63      9.74 o 
   1   3   9     1142.91     1204.11     24.43 o 
   2   3   9      241.34      217.68      7.80 o 
   3   3   9      137.44      138.33     10.94 o 
   4   3   9      739.19      782.98     18.59 o 
   5   3   9       14.33       19.29      3.10 o 
   6   3   9        0.11        2.81      2.25 o 
  -6   4   9       39.61       40.53      4.52 o 
  -5   4   9       78.68       80.49     12.05 o 
  -4   4   9       60.12       45.37      5.97 o 
  -3   4   9      114.79      119.56      7.78 o 
  -2   4   9      612.98      695.48     15.27 o 
  -1   4   9      201.24      244.26     16.06 o 
   0   4   9       61.29       74.05      5.84 o 
   1   4   9      330.58      369.99     12.96 o 
   2   4   9      551.70      547.41     36.32 o 
   3   4   9       13.25       12.19      1.66 o 
   4   4   9       65.90       74.01      8.30 o 
   5   4   9        0.55        6.18      2.89 o 
   6   4   9       27.21       30.97      5.39 o 
  -6   5   9       18.62       26.02      3.90 o 
  -5   5   9       31.52       38.41      5.79 o 
  -4   5   9      272.57      279.42     25.22 o 
  -3   5   9        3.88        9.29      5.62 o 
  -2   5   9        2.01       12.68      4.14 o 
  -1   5   9      682.07      746.47     16.76 o 
   0   5   9      211.22      224.06     44.29 o 
   1   5   9        0.87        4.44      6.61 o 
   2   5   9      466.09      496.43     23.79 o 
   3   5   9       45.13       56.52      4.25 o 
   4   5   9        2.88        7.29      3.06 o 
   5   5   9      147.62      156.61     12.02 o 
   6   5   9        0.38        4.92      6.47 o 
  -6   6   9       10.73        8.31      2.05 o 
  -5   6   9       21.20       17.04     10.55 o 
  -4   6   9       10.76       13.58      6.86 o 
  -3   6   9      903.78      958.64     48.07 o 
  -2   6   9       18.15       17.83      7.13 o 
  -1   6   9      460.47      476.45     65.63 o 
   0   6   9      759.33      731.51     65.91 o 
   1   6   9       23.79       26.29      8.65 o 
   2   6   9       26.86       24.21      5.10 o 
   3   6   9     1685.03     1650.73     36.30 o 
   4   6   9      153.81      127.10     10.86 o 
   5   6   9      109.45      117.73     17.14 o 
   6   6   9        0.92        2.51      4.08 o 
  -6   7   9        3.16       10.01      2.52 o 
  -5   7   9       55.67       58.40      7.00 o 
  -4   7   9      119.22      111.32      8.63 o 
  -3   7   9      366.16      442.71     52.07 o 
  -2   7   9      166.33      178.08     16.84 o 
  -1   7   9       11.88       10.15      3.47 o 
   0   7   9      302.39      326.81     21.82 o 
   1   7   9       68.91       63.59      6.89 o 
   2   7   9        7.95       16.21      5.16 o 
   3   7   9      170.11      187.25     28.62 o 
   4   7   9       29.09       23.64      5.23 o 
   5   7   9       11.26       12.42      4.29 o 
  -5   8   9       18.33       18.58      3.68 o 
  -4   8   9       23.76       23.88      3.90 o 
  -3   8   9      389.68      400.61     38.58 o 
  -2   8   9      200.56      182.95     25.39 o 
  -1   8   9      528.86      628.47     44.11 o 
   0   8   9      236.90      220.64     16.16 o 
   1   8   9       14.85       11.36      6.77 o 
   2   8   9       17.46        9.89      3.39 o 
   3   8   9      615.25      540.91     32.33 o 
   5   8   9       71.99       72.56     13.89 o 
  -5   9   9        0.77        3.67      2.32 o 
  -4   9   9       56.60       53.36      7.25 o 
  -3   9   9       65.30       56.67      8.15 o 
  -2   9   9      202.61      219.53     15.84 o 
  -1   9   9      611.69      609.99     66.24 o 
   0   9   9        0.34        3.51      5.72 o 
   1   9   9       12.04       10.73      7.64 o 
   2   9   9      333.05      318.13     29.53 o 
   3   9   9       85.12       59.05      7.81 o 
   4   9   9      252.37      283.33     17.71 o 
  -4  10   9       41.37       24.63      5.14 o 
  -3  10   9      190.52      182.65     14.00 o 
  -2  10   9       17.60       10.17      5.14 o 
  -1  10   9        1.71        6.58      6.61 o 
   0  10   9      180.29      180.33     15.99 o 
   1  10   9      109.69       98.59     22.27 o 
   2  10   9      171.79      167.10     14.31 o 
   3  10   9        3.42        5.52      9.44 o 
   4  10   9       11.93       10.61      4.03 o 
  -3  11   9       22.03       18.54      4.90 o 
  -2  11   9      259.21      252.08     17.54 o 
  -1  11   9      219.88      242.90     16.77 o 
   0  11   9      187.95      214.05     23.27 o 
   1  11   9       32.38       32.58      6.20 o 
   2  11   9       14.86        6.06      4.16 o 
   3  11   9       10.01        6.13      9.07 o 
  -2  12   9      174.33      154.20     13.40 o 
  -1  12   9       84.13       79.69     22.36 o 
   0  12   9       24.63       34.20      6.26 o 
   1  12   9      602.50      581.21     39.14 o 
   2  12   9        5.50       16.14      5.29 o 
  -7   0  10      129.49      114.49     15.38 o 
  -6   0  10      935.78      852.20     24.76 o 
  -5   0  10      278.22      270.95     27.22 o 
  -4   0  10      117.22      125.49     11.79 o 
  -3   0  10       80.53       94.68     10.54 o 
  -2   0  10      407.38      391.81     13.34 o 
  -1   0  10      292.26      282.30     12.25 o 
   0   0  10     1037.41      981.78     29.36 o 
   1   0  10       17.57       23.42      4.41 o 
   2   0  10        6.88        7.34      1.22 o 
   3   0  10       19.79       25.49      5.89 o 
   4   0  10      198.04      158.51     11.10 o 
   5   0  10        2.48        9.36      3.54 o 
   6   0  10      211.58      243.30     20.46 o 
  -7   1  10       11.47       11.97      1.88 o 
  -6   1  10       26.45       22.02      2.82 o 
  -5   1  10        1.25        4.22      2.67 o 
  -4   1  10      226.73      238.86     24.17 o 
  -3   1  10        1.17        7.45      1.80 o 
  -2   1  10      228.18      209.72     10.16 o 
  -1   1  10     1512.59     1549.71     43.97 o 
   0   1  10      663.78      724.33     15.07 o 
   1   1  10     1339.77     1430.74     39.64 o 
   2   1  10      195.68      192.83      7.66 o 
   3   1  10        0.00        1.42      1.18 o 
   4   1  10      132.25      139.63      8.97 o 
   5   1  10      134.12      122.46      9.26 o 
   6   1  10       70.99       77.39      8.97 o 
  -7   2  10       31.70       35.01      4.88 o 
  -6   2  10       10.18        5.78      2.41 o 
  -5   2  10      347.24      348.27     19.81 o 
  -4   2  10       43.90       35.08      4.28 o 
  -3   2  10       13.85       15.10      3.51 o 
  -2   2  10       15.68       11.54      1.60 o 
  -1   2  10     5545.28     5834.13   1180.41 o 
   0   2  10      499.44      512.16     14.39 o 
   1   2  10     1014.40     1060.02     21.64 o 
   2   2  10        0.46        1.44      1.08 o 
   3   2  10      404.60      426.67     14.04 o 
   4   2  10       20.45       28.70      2.94 o 
   5   2  10       56.03       65.47      5.64 o 
   6   2  10       32.19       32.31      4.08 o 
  -6   3  10       54.94       53.42      5.73 o 
  -5   3  10      841.67      850.23     36.72 o 
  -4   3  10        6.75        6.69      3.20 o 
  -3   3  10        0.00        1.95      2.48 o 
  -2   3  10      122.53      118.13     14.15 o 
  -1   3  10     1029.07     1133.39     32.54 o 
   0   3  10      743.07      681.61     20.56 o 
   1   3  10      163.69      156.50     10.39 o 
   2   3  10       48.04       36.01      3.08 o 
   3   3  10       22.21       20.53      2.67 o 
   4   3  10       62.70       67.51      5.25 o 
   5   3  10        0.17        6.16      2.20 o 
   6   3  10        7.97        6.05      2.27 o 
  -6   4  10        0.16        2.62      4.10 o 
  -5   4  10       11.86       24.62      3.29 o 
  -4   4  10      118.89      109.98      8.02 o 
  -3   4  10       14.82       32.61      3.70 o 
  -2   4  10       24.46       37.77     17.33 o 
  -1   4  10     1469.25     1689.81     31.99 o 
   0   4  10      483.31      556.27     18.70 o 
   1   4  10        7.77        9.35      3.11 o 
   2   4  10      708.53      737.13     12.13 o 
   3   4  10      101.08       91.53      7.01 o 
   4   4  10       40.23       27.74      6.66 o 
   5   4  10       99.72       72.44      9.95 o 
   6   4  10        3.75        3.45      3.22 o 
  -6   5  10      125.99      119.48     10.56 o 
  -5   5  10      353.20      364.97     22.12 o 
  -4   5  10       82.05       94.52      7.28 o 
  -3   5  10      233.00      266.96     19.32 o 
  -2   5  10       30.56       38.93      4.80 o 
  -1   5  10      101.13      132.30     10.67 o 
   0   5  10       77.52       76.55     15.71 o 
   1   5  10      102.37      138.18     12.81 o 
   2   5  10        3.18        6.81      2.85 o 
   3   5  10       42.31       43.77      7.16 o 
   4   5  10      245.92      239.66     15.28 o 
   5   5  10       32.65       42.56      5.77 o 
   6   5  10        0.87        3.19      1.88 o 
  -6   6  10      134.55      131.22     15.47 o 
  -5   6  10      134.45      138.22     13.74 o 
  -4   6  10        0.60        7.93      2.82 o 
  -3   6  10        0.07        2.82      4.27 o 
  -2   6  10      481.91      573.86     31.89 o 
  -1   6  10      401.50      459.33     24.19 o 
   0   6  10      143.24      163.23     17.17 o 
   1   6  10       53.59       50.54      9.32 o 
   2   6  10      113.99      112.97      9.03 o 
   3   6  10        3.60        3.02      2.78 o 
   4   6  10        7.57        3.20      1.40 o 
   5   6  10        7.51        9.03      2.99 o 
  -6   7  10      271.20      280.20     12.27 o 
  -5   7  10      127.42      149.84      9.63 o 
  -4   7  10       24.19       16.64      4.12 o 
  -3   7  10      366.70      382.22     29.11 o 
  -2   7  10       29.56       34.91      9.91 o 
  -1   7  10      120.57      112.27     28.00 o 
   0   7  10      140.00      160.50     14.78 o 
   1   7  10      111.57      115.46     11.13 o 
   2   7  10       61.47       74.03      9.29 o 
   3   7  10      241.61      204.22     19.67 o 
   4   7  10        2.44        2.69      2.84 o 
   5   7  10        3.11        6.13      3.17 o 
  -5   8  10      124.90      163.26      9.84 o 
  -4   8  10       72.54       70.99      6.89 o 
  -3   8  10      389.83      442.14     31.09 o 
  -2   8  10       30.68       27.51     11.59 o 
  -1   8  10        0.02       -4.44      4.47 o 
   0   8  10       16.00       21.57      3.75 o 
   1   8  10        2.89        3.83      5.62 o 
   2   8  10      595.45      561.70     33.27 o 
   3   8  10      123.26       90.96      8.78 o 
   4   8  10        1.21        6.20      2.10 o 
   5   8  10       18.74       18.86      5.07 o 
  -5   9  10       85.93       98.79      8.04 o 
  -4   9  10       77.80       65.12      9.58 o 
  -3   9  10      153.05      138.14     12.40 o 
  -2   9  10       25.49       30.07      4.53 o 
  -1   9  10      323.50      334.43     28.97 o 
   0   9  10       47.83       49.26     13.85 o 
   1   9  10       56.51       55.31     18.33 o 
   2   9  10       12.40        8.33      2.87 o 
   3   9  10       39.38       38.05      7.65 o 
   4   9  10      150.13      154.84     11.60 o 
  -4  10  10      154.62      165.51     12.87 o 
  -3  10  10        1.15        3.98      3.19 o 
  -2  10  10        4.42        8.32      5.57 o 
  -1  10  10      497.63      457.95     47.39 o 
   0  10  10       24.85       15.87      6.33 o 
   1  10  10       89.04       88.59     10.80 o 
   2  10  10       24.48       30.30      5.75 o 
   3  10  10       62.51       64.39      7.37 o 
   4  10  10        5.86        3.24      3.43 o 
  -3  11  10        0.58       18.92      6.37 o 
  -2  11  10       76.18       72.34     10.56 o 
  -1  11  10        0.47        9.58      4.43 o 
   0  11  10       32.70       26.60      6.58 o 
   1  11  10      127.59      106.55      9.98 o 
   2  11  10       29.81       27.78      5.83 o 
   3  11  10       80.59       78.46     18.13 o 
  -2  12  10      311.56      338.66     26.77 o 
  -1  12  10      210.39      220.52     21.25 o 
   0  12  10        1.73       10.39      4.19 o 
   1  12  10       10.18       17.24      4.82 o 
   2  12  10        1.40        0.94      3.77 o 
  -7   1  11        6.97        9.61      1.70 o 
  -6   1  11       35.62       26.87      5.18 o 
  -5   1  11       74.11       69.16      5.47 o 
  -4   1  11        6.16        7.24      2.47 o 
  -3   1  11        6.85        9.71      2.06 o 
  -2   1  11      100.48      108.79      6.91 o 
  -1   1  11      989.48     1075.62     15.38 o 
   0   1  11      755.45      839.73     24.64 o 
   1   1  11        5.16        4.76      1.28 o 
   2   1  11      128.22      108.79      7.80 o 
   3   1  11        8.68       10.97      1.94 o 
   4   1  11        1.17        0.02      1.44 o 
   5   1  11       74.05       59.75      7.86 o 
   6   1  11      118.48      116.73     12.91 o 
  -6   2  11        9.99       13.54      2.16 o 
  -5   2  11       26.80       27.39      3.24 o 
  -4   2  11       22.25       22.25      2.42 o 
  -3   2  11       25.45       31.49      3.05 o 
  -2   2  11      269.96      266.09     16.11 o 
  -1   2  11      183.81      211.42     49.64 o 
   0   2  11       51.32       59.20      3.84 o 
   1   2  11      296.75      337.16     23.69 o 
   2   2  11        6.66        5.50      2.50 o 
   3   2  11       13.09       11.72      1.93 o 
   4   2  11        0.40       -0.36      1.20 o 
   5   2  11        5.04        6.09      1.68 o 
   6   2  11       12.36       10.10      2.30 o 
  -6   3  11        0.88        2.49      2.22 o 
  -5   3  11       13.43       18.47      3.49 o 
  -4   3  11       31.30       35.84      4.55 o 
  -3   3  11       24.78       36.33      4.62 o 
  -2   3  11      262.35      221.11     26.64 o 
  -1   3  11       34.65       32.46      4.70 o 
   0   3  11      790.56      860.13     28.68 o 
   1   3  11       72.20       75.19      7.20 o 
   2   3  11      427.65      434.31     12.77 o 
   3   3  11       67.91       60.30      6.55 o 
   4   3  11      419.30      382.59     26.54 o 
   5   3  11       18.63       16.41      4.00 o 
   6   3  11        2.47        3.39      1.83 o 
  -6   4  11       16.90       13.68      2.99 o 
  -5   4  11      226.16      189.43     13.71 o 
  -4   4  11      155.09      159.15     10.69 o 
  -3   4  11        4.02        5.51      2.59 o 
  -2   4  11      168.43      196.77     13.95 o 
  -1   4  11       26.98       15.15      2.41 o 
   0   4  11        4.07       10.75      2.56 o 
   1   4  11      122.69      130.93     11.51 o 
   2   4  11       56.19       51.09      5.77 o 
   3   4  11       14.03       13.91      2.11 o 
   4   4  11        0.03        5.18      2.10 o 
   5   4  11        6.68        8.01      2.39 o 
   6   4  11       18.18       18.19      2.83 o 
  -6   5  11        7.05        8.92      4.22 o 
  -5   5  11       48.50       51.25      8.32 o 
  -4   5  11      146.16      138.88      8.98 o 
  -3   5  11      103.45      103.87     10.63 o 
  -2   5  11      512.76      618.73     56.48 o 
  -1   5  11       22.88       27.89      2.99 o 
   0   5  11        9.26       18.10      3.04 o 
   1   5  11       89.73      118.84     13.15 o 
   2   5  11      324.95      380.77     27.84 o 
   3   5  11      246.16      229.44     15.40 o 
   4   5  11      287.97      226.98     18.13 o 
   5   5  11       97.76       85.46     13.41 o 
   6   5  11        1.42       11.99      2.91 o 
  -6   6  11       46.25       43.98      6.76 o 
  -5   6  11      103.61       93.80      8.04 o 
  -4   6  11       13.13       10.87      3.37 o 
  -3   6  11        0.08        7.35      4.28 o 
  -2   6  11      160.37      165.79     18.42 o 
  -1   6  11        9.83       19.36      6.02 o 
   0   6  11      198.39      200.76     30.89 o 
   1   6  11      482.08      566.26     30.87 o 
   2   6  11      353.18      336.32     28.36 o 
   3   6  11       55.52       44.91      4.86 o 
   4   6  11       97.96       82.24     11.08 o 
   5   6  11        0.47        2.28      2.09 o 
  -5   7  11       11.93       14.06      2.76 o 
  -4   7  11      203.66      172.46     28.92 o 
  -3   7  11       73.70       74.39     13.25 o 
  -2   7  11      261.79      262.56     25.48 o 
  -1   7  11       51.66       63.47      7.11 o 
   0   7  11       15.73       11.14      4.27 o 
   1   7  11        5.46        8.65      4.45 o 
   2   7  11      108.43       89.46      7.12 o 
   3   7  11       21.20       14.23      3.39 o 
   4   7  11        0.09        3.30      4.97 o 
   5   7  11        4.96        6.20      2.72 o 
  -5   8  11        0.00        9.54      2.36 o 
  -4   8  11        3.65        9.36      3.34 o 
  -3   8  11      111.51      108.59      9.91 o 
  -2   8  11       14.73       10.02      4.48 o 
  -1   8  11      127.27      134.02     12.82 o 
   0   8  11     1034.10     1114.34     33.99 o 
   1   8  11      163.97      162.74     20.58 o 
   2   8  11       33.50       42.45      7.17 o 
   3   8  11      236.98      204.35     27.96 o 
   4   8  11      228.85      200.86     14.29 o 
   5   8  11       37.59       33.97     14.89 o 
  -5   9  11        3.30        6.13      2.71 o 
  -4   9  11      254.95      252.38     18.04 o 
  -3   9  11       24.55       23.24      6.56 o 
  -2   9  11        0.00       14.35      3.18 o 
  -1   9  11       73.44       66.07      6.98 o 
   0   9  11      159.48      150.77     13.13 o 
   1   9  11        6.63       10.26      5.17 o 
   2   9  11        0.10        9.39      7.05 o 
   3   9  11       55.21       44.07      5.88 o 
   4   9  11      228.55      247.96     16.28 o 
  -4  10  11       30.90       30.13      5.69 o 
  -3  10  11        0.49       -3.63     10.90 o 
  -2  10  11       99.53      125.70     10.35 o 
  -1  10  11      118.55      122.04     13.69 o 
   0  10  11       95.60       84.32     10.39 o 
   1  10  11        0.13       -0.53      4.29 o 
   2  10  11       30.73       25.24      5.32 o 
   3  10  11        2.44       10.27      4.24 o 
  -3  11  11      151.04      158.85     17.80 o 
  -2  11  11       42.02       33.51      6.92 o 
  -1  11  11      121.32      114.35     11.43 o 
   0  11  11       25.46       27.46      6.69 o 
   1  11  11       15.52       13.34      4.86 o 
   2  11  11      134.64      140.43     25.93 o 
   3  11  11       46.84       35.46      6.04 o 
  -2  12  11      164.92      161.68     12.48 o 
  -1  12  11       10.43        9.86      5.05 o 
   0  12  11      169.66      173.46     15.35 o 
   1  12  11      191.33      212.53     16.74 o 
  -6   0  12       14.65       13.63      4.75 o 
  -5   0  12        0.10        7.19      4.18 o 
  -4   0  12      292.73      292.70     24.95 o 
  -3   0  12      150.70      153.32      9.97 o 
  -2   0  12      176.62      153.08      8.38 o 
  -1   0  12        7.74        8.61      2.05 o 
   0   0  12     6333.66     6840.42   1131.34 o 
   1   0  12     1454.64     1222.60     19.70 o 
   2   0  12       11.47        6.16      1.41 o 
   3   0  12       16.10       18.19      6.48 o 
   4   0  12       49.41       39.24      4.95 o 
   5   0  12       34.69       22.46      7.28 o 
   6   0  12       49.11       39.28      7.75 o 
  -6   1  12      147.56      141.17     10.12 o 
  -5   1  12      248.01      234.66     12.30 o 
  -4   1  12      236.23      248.41     14.33 o 
  -3   1  12       13.49       15.42      1.67 o 
  -2   1  12      505.57      433.19     12.46 o 
  -1   1  12       15.57       17.47      2.08 o 
   0   1  12      320.98      375.22     25.66 o 
   1   1  12      176.73      199.71      9.79 o 
   2   1  12        0.56        4.09      2.00 o 
   3   1  12      217.55      239.27     14.25 o 
   4   1  12       11.00        4.56      2.05 o 
   5   1  12        1.79        1.05      2.31 o 
   6   1  12        2.66        3.72      6.56 o 
  -6   2  12       10.07       10.30      1.98 o 
  -5   2  12        2.06        9.22      2.83 o 
  -4   2  12        8.83        5.61      1.79 o 
  -3   2  12        5.68        5.76      2.08 o 
  -2   2  12        0.65        1.05      1.27 o 
  -1   2  12      203.00      201.24     13.77 o 
   0   2  12      250.55      261.84     12.49 o 
   1   2  12      140.87      139.90      8.14 o 
   2   2  12      124.49       91.50      7.33 o 
   3   2  12       77.38       73.47      5.37 o 
   4   2  12      219.80      242.44     17.69 o 
   5   2  12       65.50       60.92      6.71 o 
   6   2  12        0.30        5.84      3.42 o 
  -6   3  12       20.12       22.71      3.16 o 
  -5   3  12     1180.27     1145.50     43.48 o 
  -4   3  12      549.16      515.29     13.93 o 
  -3   3  12       93.92       83.96      5.95 o 
  -2   3  12       10.18       16.26      2.08 o 
  -1   3  12      608.02      666.31     12.94 o 
   0   3  12      222.08      240.14     12.14 o 
   1   3  12      840.79      881.71     19.24 o 
   2   3  12      306.45      275.16     10.93 o 
   3   3  12       15.89       17.54      2.63 o 
   4   3  12      310.60      274.46     22.60 o 
   5   3  12       92.52       96.20      8.79 o 
   6   3  12       48.89       61.34      7.74 o 
  -6   4  12       57.54       73.89      7.85 o 
  -5   4  12      439.19      480.11     24.64 o 
  -4   4  12       23.85       17.64      3.35 o 
  -3   4  12      149.17      171.88     19.53 o 
  -2   4  12      300.45      307.52     27.87 o 
  -1   4  12       58.41       75.70      8.16 o 
   0   4  12      167.37      168.18     16.28 o 
   1   4  12       36.86       31.81      5.21 o 
   2   4  12        4.11        4.50      2.59 o 
   3   4  12       17.20       16.46      4.72 o 
   4   4  12        9.46       10.04      2.64 o 
   5   4  12       67.44       63.80      6.37 o 
   6   4  12       42.13       35.00      6.19 o 
  -6   5  12       33.58       32.55      7.65 o 
  -5   5  12      251.85      272.85     21.94 o 
  -4   5  12      754.58      673.11     28.67 o 
  -3   5  12      168.66      195.81     12.55 o 
  -2   5  12        4.26        7.92      2.44 o 
  -1   5  12      167.05      189.82     11.75 o 
   0   5  12      219.57      235.41     15.79 o 
   1   5  12      387.99      391.88     34.79 o 
   2   5  12      107.45       87.71      8.41 o 
   3   5  12        1.49        2.03      1.32 o 
   4   5  12       26.95       19.55      4.28 o 
   5   5  12       88.12       80.37     10.61 o 
  -6   6  12      107.38      107.07     14.31 o 
  -5   6  12      185.02      177.38      9.88 o 
  -4   6  12       45.23       34.78      5.07 o 
  -3   6  12        0.13       -0.29      3.57 o 
  -2   6  12       32.97       31.76      5.83 o 
  -1   6  12       80.36       84.19     12.13 o 
   0   6  12      104.94      134.57     14.80 o 
   1   6  12        2.37        1.25      4.18 o 
   2   6  12      273.98      233.85     32.55 o 
   3   6  12      188.77      167.86     12.44 o 
   4   6  12       24.76       25.08      8.05 o 
   5   6  12       14.96       12.08      3.51 o 
  -5   7  12        0.00        4.24      2.49 o 
  -4   7  12       42.24       47.80      5.25 o 
  -3   7  12        1.43        8.52      4.04 o 
  -2   7  12      149.05      148.98     12.22 o 
  -1   7  12      443.75      543.13     45.50 o 
   0   7  12     1385.00     1437.18     90.67 o 
   1   7  12       80.08       89.47     15.79 o 
   2   7  12       88.36       78.21     13.47 o 
   3   7  12       17.75       12.15      2.66 o 
   4   7  12       42.21       28.57      9.19 o 
   5   7  12        4.12        6.50      3.01 o 
  -5   8  12       23.88       22.20      3.88 o 
  -4   8  12        2.47        6.49      3.25 o 
  -3   8  12      106.82       96.45      9.26 o 
  -2   8  12        0.63        5.12      5.38 o 
  -1   8  12      271.18      309.31     31.37 o 
   0   8  12      416.74      316.68     83.30 o 
   1   8  12       86.69       74.82      6.94 o 
   2   8  12        6.99        8.88      3.62 o 
   3   8  12       64.85       59.68      7.92 o 
   4   8  12       73.28       68.54      7.32 o 
  -4   9  12       14.60       16.41      3.43 o 
  -3   9  12        0.55        6.94      4.21 o 
  -2   9  12        0.20       19.69      5.06 o 
  -1   9  12      582.39      641.74     46.33 o 
   0   9  12      458.60      454.22     27.35 o 
   1   9  12        5.81        7.73      4.68 o 
   2   9  12       71.90       74.14      9.35 o 
   3   9  12      111.36       74.42     13.62 o 
   4   9  12       20.49       16.19      5.99 o 
  -4  10  12       94.87       89.82     10.43 o 
  -3  10  12       36.10       31.32      5.29 o 
  -2  10  12        8.65       10.96      5.91 o 
  -1  10  12      222.65      256.18     23.98 o 
   0  10  12        0.38        6.57      8.56 o 
   1  10  12       76.77       74.05      9.59 o 
   2  10  12        0.24        3.73      2.84 o 
   3  10  12       34.87       25.89      4.97 o 
  -3  11  12        3.65        9.36      5.16 o 
  -2  11  12        2.44        2.70      4.49 o 
  -1  11  12       34.16       34.38      6.22 o 
   0  11  12       17.33        7.85      4.52 o 
   1  11  12      225.29      229.97     16.54 o 
   2  11  12        0.51       14.80      4.41 o 
  -1  12  12       83.10       74.14     10.41 o 
   0  12  12        0.17        5.29      4.70 o 
   1  12  12       10.77       11.50      6.60 o 
  -6   1  13       82.49       76.71      7.14 o 
  -5   1  13        5.72        6.78      1.94 o 
  -4   1  13      484.27      465.55     26.62 o 
  -3   1  13       18.41       20.20      4.00 o 
  -2   1  13      522.87      540.05     14.18 o 
  -1   1  13      286.50      308.89     12.11 o 
   0   1  13     2377.74     2606.72     57.77 o 
   1   1  13     1058.28     1111.52     19.87 o 
   2   1  13      252.03      238.25     11.13 o 
   3   1  13      134.26      146.30      9.46 o 
   4   1  13        1.56        1.96      0.72 o 
   5   1  13       18.45       18.62      4.93 o 
   6   1  13      149.53      162.34     12.37 o 
  -6   2  13       62.69       49.70      4.23 o 
  -5   2  13      196.71      215.68     17.90 o 
  -4   2  13      101.41       91.92      6.66 o 
  -3   2  13      469.16      464.81     15.75 o 
  -2   2  13        1.37        5.61      1.66 o 
  -1   2  13      594.17      587.27     22.47 o 
   0   2  13      233.68      208.47     12.02 o 
   1   2  13      402.42      372.02     14.44 o 
   2   2  13        4.51        3.08      1.66 o 
   3   2  13        3.07        4.20      1.14 o 
   4   2  13       70.07       72.28      7.93 o 
   5   2  13      133.47      110.04     14.35 o 
   6   2  13        1.59        4.62      4.58 o 
  -6   3  13      108.94       95.09      7.62 o 
  -5   3  13       21.84       27.20      4.31 o 
  -4   3  13      127.77      135.38     10.56 o 
  -3   3  13        1.86        9.91      2.57 o 
  -2   3  13       25.19       26.58      3.60 o 
  -1   3  13      561.07      538.76     35.28 o 
   0   3  13      193.03      209.51     12.20 o 
   1   3  13      407.29      465.32     14.01 o 
   2   3  13      280.87      273.87     12.19 o 
   3   3  13      169.17      164.85     12.31 o 
   4   3  13      184.10      197.43     10.98 o 
   5   3  13      316.78      269.47     14.46 o 
   6   3  13        0.00        2.34      3.37 o 
  -6   4  13        0.88        2.61      3.37 o 
  -5   4  13        0.08        3.84      5.16 o 
  -4   4  13      249.50      272.82     19.42 o 
  -3   4  13      110.34      110.04      8.52 o 
  -2   4  13        0.01        4.86      4.78 o 
  -1   4  13      160.62      207.75     21.32 o 
   0   4  13      103.37       89.43     18.12 o 
   1   4  13      385.48      412.67     16.84 o 
   2   4  13       13.59       13.61      2.03 o 
   3   4  13        0.11        3.24      1.26 o 
   4   4  13        8.80        6.12      2.26 o 
   5   4  13        3.98        7.27      1.93 o 
  -6   5  13      166.56      183.74     14.07 o 
  -5   5  13       79.76       61.46     11.41 o 
  -4   5  13       19.95       14.70      3.20 o 
  -3   5  13       19.93       14.41      2.95 o 
  -2   5  13        0.65       13.33      3.48 o 
  -1   5  13      379.36      415.93     32.15 o 
   0   5  13      983.95      981.99     57.37 o 
   1   5  13      248.44      259.18     19.93 o 
   2   5  13       66.38       61.27      5.60 o 
   3   5  13        4.58        2.40      0.97 o 
   4   5  13      484.03      436.54     31.88 o 
   5   5  13      356.32      327.61     23.68 o 
  -6   6  13        1.60        3.28      2.45 o 
  -5   6  13       51.62       41.66      6.56 o 
  -4   6  13       97.91       85.14      7.88 o 
  -3   6  13        0.48        8.56      2.83 o 
  -2   6  13       99.02      127.91      9.89 o 
  -1   6  13      965.66      993.38     35.67 o 
   0   6  13      827.46      766.51    151.69 o 
   1   6  13      194.97      178.65     31.50 o 
   2   6  13       17.97       13.35      3.28 o 
   3   6  13       16.52       13.11      2.64 o 
   4   6  13      229.04      199.04     23.99 o 
   5   6  13      248.42      276.05     18.77 o 
  -5   7  13        3.21        2.09      2.50 o 
  -4   7  13        5.88        2.49      4.30 o 
  -3   7  13      542.75      568.82     49.69 o 
  -2   7  13        4.44        6.88      8.53 o 
  -1   7  13       82.23       69.89     12.36 o 
   0   7  13      288.21      318.08     32.80 o 
   1   7  13      153.70      154.97     13.34 o 
   2   7  13        1.81        3.98      1.94 o 
   3   7  13       95.72      105.65      7.56 o 
   4   7  13        9.85        7.13      3.37 o 
   5   7  13       91.53       81.41     22.43 o 
  -5   8  13        1.33        8.20      2.75 o 
  -4   8  13        0.19        9.54      6.59 o 
  -3   8  13        0.28       12.34      8.61 o 
  -2   8  13       30.21       21.61      5.23 o 
  -1   8  13       90.39       83.58     10.86 o 
   0   8  13      932.29     1059.06     64.75 o 
   1   8  13      342.57      384.75     30.38 o 
   2   8  13       17.92       18.77      5.09 o 
   3   8  13        5.95        1.82      1.89 o 
   4   8  13        9.91       14.13      6.46 o 
  -4   9  13        3.59        2.55      2.58 o 
  -3   9  13       69.48       56.49      8.03 o 
  -2   9  13      287.10      300.00     23.94 o 
  -1   9  13      232.28      231.26     29.05 o 
   0   9  13      328.22      330.90     28.43 o 
   1   9  13       77.05       81.38     10.60 o 
   2   9  13        7.08       10.60      5.62 o 
   3   9  13      150.26      128.70     16.09 o 
   4   9  13      228.21      204.77     19.45 o 
  -4  10  13       21.30       23.00      5.07 o 
  -3  10  13       33.95       20.69      4.48 o 
  -2  10  13       44.69       31.99      5.92 o 
  -1  10  13       62.42       70.97      8.04 o 
   0  10  13      111.40      109.57      9.43 o 
   1  10  13       90.55       77.54     20.58 o 
   2  10  13       20.57       21.53      5.48 o 
   3  10  13       18.15       14.05      4.19 o 
  -3  11  13       25.70       24.21      6.80 o 
  -2  11  13       31.29       23.36     14.09 o 
  -1  11  13        7.37       16.08      6.07 o 
   0  11  13        0.32        6.64      4.58 o 
   1  11  13      500.30      484.69     58.45 o 
   2  11  13       11.99       10.88      3.82 o 
  -1  12  13       19.07        9.25      7.53 o 
   0  12  13       37.96       46.74      7.42 o 
  -6   0  14       15.21       16.58      3.38 o 
  -5   0  14       49.81       41.32      6.29 o 
  -4   0  14      527.08      523.30     27.17 o 
  -3   0  14       27.61       32.09      5.68 o 
  -2   0  14       41.18       41.71      4.05 o 
  -1   0  14      969.56     1047.22     24.32 o 
   0   0  14       30.11       33.77      6.31 o 
   1   0  14      326.29      333.16     29.53 o 
   2   0  14      836.12      767.48     66.15 o 
   3   0  14      188.12      249.35     32.65 o 
   4   0  14       50.92       56.47     15.02 o 
   5   0  14        1.47        5.11      4.45 o 
   6   0  14       70.29       60.54     16.30 o 
  -6   1  14        2.81        4.74      1.81 o 
  -5   1  14      162.16      163.25     12.57 o 
  -4   1  14      549.79      547.85     24.60 o 
  -3   1  14       97.85       85.37      6.23 o 
  -2   1  14        3.40        0.96      1.14 o 
  -1   1  14      152.51      173.06      7.01 o 
   0   1  14      200.73      209.97     13.78 o 
   1   1  14        0.48        3.67      1.52 o 
   2   1  14      152.95      186.93     11.19 o 
   3   1  14       69.21       60.32      4.87 o 
   4   1  14       12.29        5.97      1.99 o 
   5   1  14      124.47      127.24     12.28 o 
   6   1  14        0.04        5.67      2.39 o 
  -6   2  14      291.86      276.25     13.60 o 
  -5   2  14        0.26        2.05      2.21 o 
  -4   2  14     1512.36     1437.10     28.24 o 
  -3   2  14      183.34      179.61      8.78 o 
  -2   2  14       27.07       20.39      1.90 o 
  -1   2  14        0.04        3.20      1.54 o 
   0   2  14       19.53       20.51      2.16 o 
   1   2  14       78.36       90.15     11.51 o 
   2   2  14        7.83        8.55      3.28 o 
   3   2  14       60.83       59.66      5.45 o 
   4   2  14        4.76        6.42      3.30 o 
   5   2  14       13.37        8.92      1.95 o 
   6   2  14       69.02       68.73      7.40 o 
  -6   3  14        0.43        3.19      1.99 o 
  -5   3  14        6.76        8.72      2.27 o 
  -4   3  14      817.25      767.56     37.98 o 
  -3   3  14      117.95      107.44     10.26 o 
  -2   3  14      320.86      392.48     31.23 o 
  -1   3  14      237.50      239.61     27.51 o 
   0   3  14      380.79      369.68     14.60 o 
   1   3  14       60.49       48.28      4.92 o 
   2   3  14      312.70      313.92     14.26 o 
   3   3  14        1.81        2.15      0.77 o 
   4   3  14      173.46      174.75     11.86 o 
   5   3  14       10.27        8.15      1.86 o 
  -6   4  14        0.23        5.10      2.68 o 
  -5   4  14      146.30      148.01      9.16 o 
  -4   4  14        0.59        4.58      2.03 o 
  -3   4  14        0.07        9.42      2.58 o 
  -2   4  14       58.72       73.14     11.86 o 
  -1   4  14      195.69      168.07     28.58 o 
   0   4  14        0.69        4.53      2.89 o 
   1   4  14      581.07      586.86     21.46 o 
   2   4  14      168.21      161.45      9.35 o 
   3   4  14        0.02        4.20      2.91 o 
   4   4  14      488.79      554.04     24.85 o 
   5   4  14        2.88        8.97      2.65 o 
  -6   5  14        0.20        7.54      2.39 o 
  -5   5  14      612.36      663.36     26.21 o 
  -4   5  14       15.18        7.76      3.45 o 
  -3   5  14       12.09       20.18      3.11 o 
  -2   5  14      136.34      146.23     11.02 o 
  -1   5  14      506.57      564.86     24.76 o 
   0   5  14        1.11        8.47      2.49 o 
   1   5  14      159.42      165.06     11.79 o 
   2   5  14        3.86        8.34      2.45 o 
   3   5  14       11.18        8.30      1.88 o 
   4   5  14       17.58        8.63      4.43 o 
   5   5  14       13.59       17.08      3.57 o 
  -5   6  14        3.75        9.76      2.71 o 
  -4   6  14       14.40       15.13      4.75 o 
  -3   6  14       28.55       26.06      6.06 o 
  -2   6  14        3.34        4.40      2.64 o 
  -1   6  14      312.93      344.04     34.16 o 
   0   6  14      371.73      416.29     20.59 o 
   1   6  14       12.32       16.33     10.90 o 
   2   6  14       10.25        9.37      4.41 o 
   3   6  14       23.75       17.89      2.73 o 
   4   6  14       26.48       21.64      4.28 o 
   5   6  14       34.21       26.45      5.86 o 
  -5   7  14        0.81        8.25      3.57 o 
  -4   7  14      118.26      105.99     14.69 o 
  -3   7  14       15.74       22.57      6.03 o 
  -2   7  14       83.09       86.93     16.69 o 
  -1   7  14      304.24      312.60     31.33 o 
   0   7  14      651.60      574.37     25.54 o 
   1   7  14       36.26       30.73      4.92 o 
   2   7  14       77.90       81.78      7.73 o 
   3   7  14       90.34       81.78      6.65 o 
   4   7  14        0.01        5.62      5.85 o 
  -5   8  14       92.06      113.17      7.82 o 
  -4   8  14       92.28       93.72     18.80 o 
  -3   8  14      100.39       99.70     17.19 o 
  -2   8  14      218.08      212.86     29.52 o 
  -1   8  14      127.61      157.07     12.42 o 
   0   8  14      829.69      881.42     78.13 o 
   1   8  14        2.35        5.63      2.91 o 
   2   8  14       13.07       10.94      5.18 o 
   3   8  14       14.13        8.91      2.82 o 
   4   8  14        0.77        1.63      1.87 o 
  -4   9  14        3.92        7.99      3.06 o 
  -3   9  14       50.09       35.68      6.07 o 
  -2   9  14        5.66       10.18      5.86 o 
  -1   9  14        0.43        4.06      5.40 o 
   0   9  14       41.33       37.82      5.84 o 
   1   9  14       44.43       49.02      7.16 o 
   2   9  14       11.56        9.13      4.08 o 
   3   9  14       70.38       63.48      8.55 o 
  -3  10  14       89.15       75.23      8.33 o 
  -2  10  14       94.66      109.86      9.62 o 
  -1  10  14        9.13        6.11      4.59 o 
   0  10  14        2.32       13.97      4.88 o 
   1  10  14      142.93      129.29     11.53 o 
   2  10  14       10.24       11.54      4.20 o 
   3  10  14       42.35       27.99      6.10 o 
  -2  11  14       89.94       81.92     22.46 o 
  -1  11  14      198.80      212.14     15.89 o 
   0  11  14       16.52       17.77      7.12 o 
   1  11  14        1.43        0.66      4.06 o 
   2  11  14        2.71        8.79      3.02 o 
  -6   1  15        1.65        6.25      2.83 o 
  -5   1  15       38.35       42.73      4.40 o 
  -4   1  15      831.88      809.88     18.40 o 
  -3   1  15     1359.44     1330.96     40.27 o 
  -2   1  15     1305.36     1319.95     35.43 o 
  -1   1  15       56.31       62.86      4.05 o 
   0   1  15      320.60      343.83     18.83 o 
   1   1  15       18.18       22.39      2.15 o 
   2   1  15      118.87      101.58     10.27 o 
   3   1  15      739.31      689.84     17.01 o 
   4   1  15        8.62        4.22      2.08 o 
   5   1  15       21.82       25.20      4.45 o 
   6   1  15       39.09       38.03      6.60 o 
  -6   2  15       19.48       17.37      3.95 o 
  -5   2  15       12.03        8.36      2.89 o 
  -4   2  15      213.61      223.23     11.93 o 
  -3   2  15       33.87       34.91      4.32 o 
  -2   2  15      503.08      493.35     15.68 o 
  -1   2  15       76.09       91.69      7.54 o 
   0   2  15       13.68        9.46      3.04 o 
   1   2  15      976.12     1022.19     30.15 o 
   2   2  15        2.38        2.87      2.16 o 
   3   2  15      135.02      157.09      9.92 o 
   4   2  15        0.04        1.69      3.18 o 
   5   2  15       43.58       43.33     19.71 o 
  -6   3  15        5.20        7.68      1.97 o 
  -5   3  15        1.51        5.52      2.03 o 
  -4   3  15        2.11        2.71      3.45 o 
  -3   3  15     1060.84      969.29     25.87 o 
  -2   3  15      533.31      528.24     22.24 o 
  -1   3  15       38.14       41.01      4.95 o 
   0   3  15        8.84        4.23      2.61 o 
   1   3  15     1388.94     1421.27     49.39 o 
   2   3  15        1.47        4.58      2.82 o 
   3   3  15       70.78       69.20      6.90 o 
   4   3  15       45.41       46.42      6.39 o 
   5   3  15       87.77       76.89     16.88 o 
  -6   4  15       28.03       21.67      3.40 o 
  -5   4  15      157.64      175.38     10.45 o 
  -4   4  15      133.48      159.15     13.07 o 
  -3   4  15        8.40       11.82      5.41 o 
  -2   4  15      184.67      185.56     13.73 o 
  -1   4  15       23.33       24.72     13.78 o 
   0   4  15       38.52       36.03      5.54 o 
   1   4  15     2669.65     2703.14    128.09 o 
   2   4  15      337.90      363.51     17.19 o 
   3   4  15       19.63       21.53      2.55 o 
   4   4  15      419.48      494.38     25.24 o 
   5   4  15        0.01        2.01      1.03 o 
  -6   5  15       28.07       30.69      7.35 o 
  -5   5  15      291.79      297.61     15.99 o 
  -4   5  15       34.80       42.01      5.35 o 
  -3   5  15       17.39       12.97      2.68 o 
  -2   5  15       40.89       36.69      5.36 o 
  -1   5  15      236.89      283.02     20.07 o 
   0   5  15      191.24      213.18     26.89 o 
   1   5  15      812.88      863.70     33.73 o 
   2   5  15      523.36      566.31     36.16 o 
   3   5  15       13.12       13.39      2.22 o 
   4   5  15       50.55       43.75      5.83 o 
   5   5  15       78.39       52.46     10.97 o 
  -5   6  15        6.87       10.61      2.72 o 
  -4   6  15        2.35        4.40      2.79 o 
  -3   6  15      118.97      127.93      8.01 o 
  -2   6  15       75.81       79.75      7.80 o 
  -1   6  15      511.70      567.99     16.44 o 
   0   6  15      940.08      981.29     40.84 o 
   1   6  15      113.89      104.13     10.11 o 
   2   6  15      485.56      491.53     56.82 o 
   3   6  15        8.40        5.73      2.14 o 
   4   6  15        0.00        0.36      1.93 o 
   5   6  15        0.70        0.02      1.58 o 
  -5   7  15       48.58       43.18      6.95 o 
  -4   7  15        1.87        5.77      2.77 o 
  -3   7  15        5.61       19.25      5.37 o 
  -2   7  15        0.94        4.07      3.23 o 
  -1   7  15      114.26      120.24     18.20 o 
   0   7  15      353.22      367.49     25.58 o 
   1   7  15       46.50       55.77      8.58 o 
   2   7  15       67.93       86.13     10.44 o 
   3   7  15        2.54        4.88      2.51 o 
   4   7  15       30.06       19.91      4.24 o 
  -4   8  15       70.70       70.34     10.34 o 
  -3   8  15        1.57        8.75     13.05 o 
  -2   8  15        0.09        4.07      7.14 o 
  -1   8  15        4.07        8.70      5.22 o 
   0   8  15       26.59       36.52      5.89 o 
   1   8  15      103.86       97.79     19.08 o 
   2   8  15        0.56        2.25      7.02 o 
   3   8  15       10.89        9.22      3.11 o 
   4   8  15       11.04        9.21      2.78 o 
  -4   9  15       74.00       67.00      7.31 o 
  -3   9  15        7.73        6.31     10.14 o 
  -2   9  15       18.36       24.38     12.85 o 
  -1   9  15      134.39      130.87     29.63 o 
   0   9  15       40.58       44.70      8.87 o 
   1   9  15       52.15       45.71      5.42 o 
   2   9  15      102.69       81.59     12.25 o 
   3   9  15        5.30        7.96      2.04 o 
  -3  10  15        0.07       -2.60      3.61 o 
  -2  10  15       38.28       43.41      8.23 o 
  -1  10  15      244.82      234.08     14.82 o 
   0  10  15      310.18      326.91     21.86 o 
   1  10  15        6.24        2.55      4.62 o 
   2  10  15       11.81        0.96      3.82 o 
  -2  11  15        3.45        6.64      3.42 o 
  -1  11  15       71.06       69.12     14.46 o 
   0  11  15        2.40        6.05     10.31 o 
   1  11  15      310.82      293.97     22.71 o 
  -6   0  16       14.48       21.85      6.85 o 
  -5   0  16      154.58      184.27     17.59 o 
  -4   0  16        0.13        6.05      3.33 o 
  -3   0  16     7462.94     7317.78   1362.03 o 
  -2   0  16      230.37      254.16     16.38 o 
  -1   0  16      508.07      484.85     25.86 o 
   0   0  16      644.34      681.13     36.23 o 
   1   0  16      447.15      474.61     29.24 o 
   2   0  16      161.52      182.78     20.92 o 
   3   0  16      153.26      122.76     25.90 o 
   4   0  16      237.38      262.48     20.37 o 
   5   0  16       42.06       52.81      9.30 o 
  -6   1  16        8.92        7.15      3.72 o 
  -5   1  16       72.71       84.16      7.21 o 
  -4   1  16       34.42       22.18      4.53 o 
  -3   1  16      287.50      281.90     16.96 o 
  -2   1  16      176.65      176.07     11.73 o 
  -1   1  16       72.00       81.52      5.24 o 
   0   1  16        8.65        6.69      1.62 o 
   1   1  16       22.08       15.14      4.82 o 
   2   1  16      610.36      553.22     32.92 o 
   3   1  16     1507.71     1528.40     29.18 o 
   4   1  16       51.84       45.82      4.89 o 
   5   1  16        4.73        2.25      2.89 o 
  -6   2  16       20.24       22.60      4.17 o 
  -5   2  16      117.05      125.05     14.23 o 
  -4   2  16      395.80      417.61     20.54 o 
  -3   2  16       88.14       80.71      6.99 o 
  -2   2  16      235.79      202.66     18.62 o 
  -1   2  16        5.47        5.69      3.05 o 
   0   2  16      371.45      372.43     16.88 o 
   1   2  16      727.72      674.65     24.17 o 
   2   2  16      162.53      147.54     12.82 o 
   3   2  16      264.11      266.40     17.57 o 
   4   2  16       38.19       33.17      5.81 o 
   5   2  16        5.95        8.63      2.70 o 
  -6   3  16        9.79       12.44      2.52 o 
  -5   3  16        3.88        5.95      2.74 o 
  -4   3  16     1183.21     1192.02     67.11 o 
  -3   3  16       35.22       29.83      4.34 o 
  -2   3  16     1248.95     1193.66     47.95 o 
  -1   3  16       17.51       27.54      8.66 o 
   0   3  16        5.10        5.12      1.68 o 
   1   3  16        0.54        2.59      5.24 o 
   2   3  16       14.19       15.77      3.14 o 
   3   3  16      160.63      157.21      8.44 o 
   4   3  16       27.37       15.26      3.04 o 
   5   3  16       28.09       20.31      3.17 o 
  -6   4  16        1.04        4.47      2.51 o 
  -5   4  16      225.47      219.35      9.63 o 
  -4   4  16      105.18      114.09      9.69 o 
  -3   4  16      317.12      286.30     27.51 o 
  -2   4  16      170.05      172.00     12.93 o 
  -1   4  16        4.32        7.23      6.01 o 
   0   4  16        5.85        3.97      4.04 o 
   1   4  16      251.14      244.03     15.97 o 
   2   4  16      296.88      328.59     24.87 o 
   3   4  16      351.49      375.75     15.63 o 
   4   4  16      384.58      430.28     16.95 o 
   5   4  16       42.17       34.92      7.94 o 
  -5   5  16       15.64       14.12      2.45 o 
  -4   5  16       17.15       12.15      5.88 o 
  -3   5  16       19.84       22.34      3.22 o 
  -2   5  16      144.87      151.26     15.96 o 
  -1   5  16       11.73       17.23      6.56 o 
   0   5  16        7.97       16.64      7.97 o 
   1   5  16      632.10      735.38     36.29 o 
   2   5  16        8.80        6.72      1.60 o 
   3   5  16       15.35        7.03      1.67 o 
   4   5  16      211.84      201.67     25.83 o 
   5   5  16       95.31       92.06     21.49 o 
  -5   6  16      215.94      259.12     16.32 o 
  -4   6  16      234.46      245.69     20.17 o 
  -3   6  16      656.55      688.95     38.54 o 
  -2   6  16      151.17      162.91     11.18 o 
  -1   6  16      719.20      747.49     66.60 o 
   0   6  16      519.69      591.97     37.11 o 
   1   6  16      357.54      393.33     25.16 o 
   2   6  16       12.21        6.00      3.19 o 
   3   6  16       51.38       40.56      5.88 o 
   4   6  16       51.67       35.29      4.79 o 
  -5   7  16      109.46      100.49     11.47 o 
  -4   7  16       32.77       39.02      8.13 o 
  -3   7  16       30.96       32.92      7.23 o 
  -2   7  16       42.12       38.22      6.81 o 
  -1   7  16      456.63      522.59     42.21 o 
   0   7  16       89.85       99.13     11.24 o 
   1   7  16       72.23       62.16      9.74 o 
   2   7  16       50.65       50.66     11.58 o 
   3   7  16       18.82       11.89      2.87 o 
   4   7  16       36.76       34.06      5.97 o 
  -4   8  16       44.71       25.22     10.83 o 
  -3   8  16       10.16        8.30      3.71 o 
  -2   8  16        8.35       14.36      3.96 o 
  -1   8  16      539.94      608.30     33.55 o 
   0   8  16      162.82      168.97     14.94 o 
   1   8  16       60.55       57.70      8.29 o 
   2   8  16        8.95        7.64      2.37 o 
   3   8  16       10.16        4.09      1.99 o 
   4   8  16        0.01        6.95      3.34 o 
  -4   9  16       39.59       29.62      5.03 o 
  -3   9  16        0.94       10.37      5.77 o 
  -2   9  16       29.19       42.29     19.38 o 
  -1   9  16      287.83      312.94     16.69 o 
   0   9  16      140.77      156.59     13.98 o 
   1   9  16        3.00        1.66      3.83 o 
   2   9  16       40.45       29.74      5.48 o 
   3   9  16        7.95        4.56      3.80 o 
  -3  10  16        0.67       12.53      4.59 o 
  -2  10  16       36.40       33.37      6.40 o 
  -1  10  16        0.63        3.14      2.12 o 
   0  10  16      223.97      244.44     17.77 o 
   1  10  16        4.46        6.47      3.27 o 
   2  10  16       57.36       48.69      9.92 o 
  -1  11  16       48.16       50.08      9.35 o 
   0  11  16      133.05      150.73     14.77 o 
   1  11  16       87.13       73.65     13.41 o 
  -6   1  17        1.19       11.02      2.10 o 
  -5   1  17       47.06       49.42      4.64 o 
  -4   1  17        0.00        6.28      2.79 o 
  -3   1  17     1710.11     1617.94     49.85 o 
  -2   1  17      472.86      464.05     27.32 o 
  -1   1  17        6.12        4.23      1.84 o 
   0   1  17      553.52      588.47     17.33 o 
   1   1  17      787.90      695.22     22.05 o 
   2   1  17     1946.70     1878.13     85.98 o 
   3   1  17      586.04      643.51     28.95 o 
   4   1  17       15.84        9.99      1.78 o 
   5   1  17        4.93       11.31      3.00 o 
  -6   2  17        0.82        7.61      6.03 o 
  -5   2  17        7.31        5.14      1.90 o 
  -4   2  17      785.14      746.96     31.47 o 
  -3   2  17     1634.42     1587.19     27.15 o 
  -2   2  17     1104.51     1031.46     43.94 o 
  -1   2  17        4.43        2.41      2.28 o 
   0   2  17       46.78       44.92      5.44 o 
   1   2  17     1004.87     1046.79     32.07 o 
   2   2  17     3925.84     4125.66    135.25 o 
   3   2  17      109.88      108.15     16.00 o 
   4   2  17        2.28        4.05      2.28 o 
   5   2  17      111.33      113.54     13.14 o 
  -6   3  17        1.13       12.93      2.43 o 
  -5   3  17       19.40       13.89      2.99 o 
  -4   3  17       14.60       21.76      4.43 o 
  -3   3  17        0.01        2.45      1.01 o 
  -2   3  17      377.45      349.37     17.71 o 
  -1   3  17       38.09       29.74      5.18 o 
   0   3  17       47.50       46.35      5.68 o 
   1   3  17        3.59        9.94      5.22 o 
   2   3  17      113.16      110.65      8.33 o 
   3   3  17      405.20      407.89     20.65 o 
   4   3  17       14.12       15.06      7.92 o 
   5   3  17       42.42       30.32      5.10 o 
  -5   4  17      106.94      101.54      7.35 o 
  -4   4  17      269.78      263.17     28.50 o 
  -3   4  17       54.33       44.33      4.63 o 
  -2   4  17     1812.14     1678.32     36.88 o 
  -1   4  17        0.38        5.65      3.72 o 
   0   4  17      297.34      253.29     21.82 o 
   1   4  17     1346.63     1292.98     54.64 o 
   2   4  17      782.08      785.72     36.78 o 
   3   4  17        3.71        3.55      1.42 o 
   4   4  17       18.89       14.45      4.54 o 
   5   4  17       13.07       11.04      2.08 o 
  -5   5  17       99.56       96.09      7.76 o 
  -4   5  17      223.39      227.63     19.61 o 
  -3   5  17      652.88      636.45     72.65 o 
  -2   5  17      412.88      420.41     40.19 o 
  -1   5  17       18.23       19.34      6.97 o 
   0   5  17        2.60        2.41      1.94 o 
   1   5  17      489.06      467.27     39.38 o 
   2   5  17       18.01       15.99      3.57 o 
   3   5  17      121.48      115.83     12.01 o 
   4   5  17      106.73      108.61     12.16 o 
   5   5  17       20.63       26.72      6.75 o 
  -5   6  17       65.21       63.43     14.93 o 
  -4   6  17       13.94       18.78      2.87 o 
  -3   6  17        0.69        9.95      3.67 o 
  -2   6  17      140.06      125.37     12.39 o 
  -1   6  17        5.94        3.43      3.48 o 
   0   6  17        0.02        2.10      2.55 o 
   1   6  17        9.87       10.60      2.93 o 
   2   6  17       12.33       12.34      2.34 o 
   3   6  17       28.51       15.01      3.27 o 
   4   6  17       66.09       57.19     11.54 o 
  -4   7  17      136.42      168.97     14.73 o 
  -3   7  17      390.91      413.48     47.94 o 
  -2   7  17      134.08      129.38      9.97 o 
  -1   7  17      162.72      204.02     13.91 o 
   0   7  17       88.35       81.06     18.93 o 
   1   7  17        2.80        5.33      2.65 o 
   2   7  17       31.73       25.75      5.85 o 
   3   7  17       41.70       42.59     10.77 o 
   4   7  17       35.03       35.83      9.28 o 
  -4   8  17      139.40      184.94     19.87 o 
  -3   8  17        0.45        2.23      3.50 o 
  -2   8  17       35.46       48.61      7.21 o 
  -1   8  17      193.71      163.18     30.29 o 
   0   8  17       93.01      101.97     30.98 o 
   1   8  17      139.21      153.56     15.14 o 
   2   8  17      170.99      199.55     13.28 o 
   3   8  17        1.37        3.12      2.84 o 
  -3   9  17       98.31       94.08     20.14 o 
  -2   9  17        5.11        4.49      5.44 o 
  -1   9  17      188.55      191.11     16.08 o 
   0   9  17      209.80      213.00     16.80 o 
   1   9  17      199.35      237.70     16.12 o 
   2   9  17       19.94       13.60      5.52 o 
   3   9  17        5.60       17.64      4.99 o 
  -2  10  17        0.32        8.46      3.19 o 
  -1  10  17       29.04       38.22      5.94 o 
   0  10  17        1.05       -2.83      3.44 o 
   1  10  17       24.53       23.43      6.23 o 
   2  10  17       34.18       36.57     11.72 o 
   0  11  17      265.64      268.49     14.17 o 
  -6   0  18       83.29       88.89     12.29 o 
  -5   0  18       46.52       52.74      9.30 o 
  -4   0  18       14.58       11.51      8.17 o 
  -3   0  18      595.86      585.98     17.54 o 
  -2   0  18      407.13      378.31     18.32 o 
  -1   0  18      595.30      512.51     29.74 o 
   0   0  18      736.87      709.13     35.68 o 
   1   0  18       19.63       20.13      4.65 o 
   2   0  18     1649.83     1744.76     48.69 o 
   3   0  18       74.08       84.31      8.99 o 
   4   0  18       54.44       49.77     14.86 o 
   5   0  18       21.34       11.74      5.22 o 
  -6   1  18        9.69        6.32      2.51 o 
  -5   1  18      156.05      175.69     12.57 o 
  -4   1  18      281.69      289.45     13.62 o 
  -3   1  18      337.44      344.69     17.91 o 
  -2   1  18      163.27      172.80     11.46 o 
  -1   1  18       48.00       50.79      3.47 o 
   0   1  18      266.44      238.66     10.31 o 
   1   1  18       15.77       21.86      3.57 o 
   2   1  18      226.67      217.48     12.09 o 
   3   1  18       18.71       18.62      2.43 o 
   4   1  18        5.46        3.40      5.14 o 
   5   1  18        7.97       16.67      8.05 o 
  -6   2  18      162.09      168.75     13.25 o 
  -5   2  18      117.02      115.50      9.07 o 
  -4   2  18      173.87      187.36     10.64 o 
  -3   2  18       66.37       45.68      5.62 o 
  -2   2  18      415.83      394.81     20.44 o 
  -1   2  18      182.94      206.52     11.03 o 
   0   2  18      214.05      216.33      9.92 o 
   1   2  18      144.20      162.46     11.26 o 
   2   2  18       69.58       72.50      6.50 o 
   3   2  18      808.43      876.56     35.51 o 
   4   2  18       40.46       32.15      4.11 o 
   5   2  18       19.25       21.53      8.17 o 
  -5   3  18        1.99        5.20      2.54 o 
  -4   3  18       42.91       36.47      5.45 o 
  -3   3  18        3.38        2.86      1.42 o 
  -2   3  18      359.15      328.22     26.48 o 
  -1   3  18        4.73       22.18      4.42 o 
   0   3  18        0.39        2.28      2.41 o 
   1   3  18       27.86       27.38      3.50 o 
   2   3  18       81.61       89.32      6.74 o 
   3   3  18       64.75       61.81      5.33 o 
   4   3  18      127.18      147.35     12.02 o 
   5   3  18       95.62       99.72     17.57 o 
  -5   4  18        0.10        1.43      2.18 o 
  -4   4  18      335.08      382.68     22.23 o 
  -3   4  18        5.76        7.44      4.66 o 
  -2   4  18      243.35      218.39     14.40 o 
  -1   4  18      327.64      381.23     33.49 o 
   0   4  18       14.36        6.42      2.61 o 
   1   4  18      876.15      814.74     51.93 o 
   2   4  18      213.12      217.46     12.32 o 
   3   4  18       39.76       44.00      3.79 o 
   4   4  18        5.42        6.94      2.72 o 
   5   4  18        1.96        9.32      2.55 o 
  -5   5  18      257.91      281.92     20.05 o 
  -4   5  18      148.45      147.17      8.20 o 
  -3   5  18       24.05       29.85      8.03 o 
  -2   5  18      468.88      445.19     50.27 o 
  -1   5  18        0.01        2.44      3.79 o 
   0   5  18       29.65       21.82      5.11 o 
   1   5  18       16.35       11.87      4.91 o 
   2   5  18       18.84       25.63      3.63 o 
   3   5  18       46.75       41.36      4.84 o 
   4   5  18        2.46       10.21      3.05 o 
  -5   6  18        5.44        5.37      2.72 o 
  -4   6  18        1.00        3.23      2.18 o 
  -3   6  18       54.63       52.51      5.05 o 
  -2   6  18      150.11      161.36     10.83 o 
  -1   6  18       81.69       87.64      8.02 o 
   0   6  18       61.00       50.85      9.01 o 
   1   6  18        3.27        4.70      1.73 o 
   2   6  18       16.39       13.61      8.86 o 
   3   6  18        0.01        0.94      2.32 o 
   4   6  18      198.98      166.56     28.55 o 
  -4   7  18       36.21       37.05      5.85 o 
  -3   7  18        2.44        3.65      2.13 o 
  -2   7  18       24.27       16.94      5.35 o 
  -1   7  18       41.37       46.47      7.30 o 
   0   7  18      218.88      266.66     19.27 o 
   1   7  18      298.25      287.27     28.34 o 
   2   7  18       69.54       62.01     10.44 o 
   3   7  18        5.99        7.03     10.58 o 
   4   7  18        7.16       11.42      5.38 o 
  -4   8  18       14.02        9.83      2.71 o 
  -3   8  18        8.75       12.72      3.69 o 
  -2   8  18        0.10        7.62      3.77 o 
  -1   8  18      457.04      384.63     15.53 o 
   0   8  18      182.93      175.03     23.61 o 
   1   8  18        0.52        1.67      5.15 o 
   2   8  18        8.94       13.85      2.60 o 
   3   8  18       27.67       29.24      5.04 o 
  -3   9  18       47.15       33.22     13.08 o 
  -2   9  18       86.69       85.82     11.49 o 
  -1   9  18       25.64       30.15      5.89 o 
   0   9  18      341.93      341.52     86.92 o 
   1   9  18       39.43       45.08      6.39 o 
   2   9  18       32.76       25.90      6.58 o 
  -2  10  18       19.71       21.46      5.88 o 
  -1  10  18       15.80        9.75      6.31 o 
   0  10  18       64.50       68.24      9.38 o 
   1  10  18       17.83       23.11      5.75 o 
  -5   1  19      143.41      159.88     13.26 o 
  -4   1  19        2.30        4.88      2.51 o 
  -3   1  19      325.74      316.70     14.92 o 
  -2   1  19        4.52        7.44      1.75 o 
  -1   1  19       10.11        8.40      3.44 o 
   0   1  19      231.49      271.29     17.04 o 
   1   1  19       53.12       44.64      4.61 o 
   2   1  19        2.51        3.42      1.61 o 
   3   1  19     1197.07     1231.89     42.37 o 
   4   1  19       21.92       17.44      2.19 o 
   5   1  19       10.75       15.97      4.11 o 
  -5   2  19        0.16        3.73      2.64 o 
  -4   2  19        0.81        2.46      2.29 o 
  -3   2  19      399.47      348.50     17.11 o 
  -2   2  19     1093.15      984.76     29.49 o 
  -1   2  19      707.07      697.23     15.46 o 
   0   2  19        9.06        5.79      2.51 o 
   1   2  19       20.57       13.04      4.09 o 
   2   2  19      409.66      414.06     18.64 o 
   3   2  19       20.17        6.83      4.87 o 
   4   2  19        5.26        7.87      2.27 o 
   5   2  19       57.04       58.17      7.57 o 
  -5   3  19       17.45       16.17      4.72 o 
  -4   3  19      158.53      162.97     10.94 o 
  -3   3  19      100.10      100.63      9.60 o 
  -2   3  19      247.31      293.16     17.10 o 
  -1   3  19        1.89        3.14      2.60 o 
   0   3  19        1.38        2.40      2.16 o 
   1   3  19      236.59      262.72     15.87 o 
   2   3  19       90.91       94.03      8.34 o 
   3   3  19       42.78       45.44      6.49 o 
   4   3  19        5.79       11.26      4.52 o 
  -5   4  19      134.31      123.20     10.55 o 
  -4   4  19      165.05      154.50     18.27 o 
  -3   4  19       22.67       15.01      2.57 o 
  -2   4  19     1005.28      874.76     50.28 o 
  -1   4  19      654.57      598.24     64.92 o 
   0   4  19      187.86      198.90     16.81 o 
   1   4  19        5.95        3.40      2.57 o 
   2   4  19      536.01      588.57     32.11 o 
   3   4  19      195.51      197.47     12.47 o 
   4   4  19      159.62      164.69      9.98 o 
  -5   5  19      119.41      114.72     12.30 o 
  -4   5  19       71.28       85.53      6.64 o 
  -3   5  19       47.75       44.22      4.74 o 
  -2   5  19      293.12      241.35     38.27 o 
  -1   5  19      119.60      130.82     13.97 o 
   0   5  19        1.61        2.91      9.10 o 
   1   5  19        0.01        4.51      2.88 o 
   2   5  19      270.44      300.57     15.30 o 
   3   5  19      129.45      156.23     14.30 o 
   4   5  19        1.35       11.76      3.40 o 
  -4   6  19       52.15       54.49      5.18 o 
  -3   6  19        0.93        5.47      2.03 o 
  -2   6  19        2.19        8.02      4.85 o 
  -1   6  19      481.13      463.49     52.25 o 
   0   6  19       66.94       74.21      8.89 o 
   1   6  19      659.81      694.80     56.76 o 
   2   6  19       11.18       15.77      4.40 o 
   3   6  19       15.54       12.20      2.83 o 
   4   6  19        4.35        5.56      4.65 o 
  -4   7  19       10.20       12.60      3.72 o 
  -3   7  19      160.93      163.62     13.23 o 
  -2   7  19      139.11      160.77     13.15 o 
  -1   7  19        0.96        2.02      4.15 o 
   0   7  19        9.80       15.54      3.59 o 
   1   7  19       37.83       43.12     12.81 o 
   2   7  19       94.04      107.36     12.15 o 
   3   7  19      180.32      167.91     26.18 o 
  -3   8  19        0.14        7.22      2.35 o 
  -2   8  19       92.16      106.36     23.02 o 
  -1   8  19       28.82       33.57     10.41 o 
   0   8  19        0.11       13.36      5.42 o 
   1   8  19        0.06        4.34      2.37 o 
   2   8  19       10.88       14.31      4.72 o 
   3   8  19       35.99       38.77      6.83 o 
  -3   9  19        0.72       10.57      3.85 o 
  -2   9  19      168.69      172.57     14.84 o 
  -1   9  19        0.00        7.36      4.58 o 
   0   9  19        3.04        6.34     13.97 o 
   1   9  19        3.27       11.53      4.31 o 
   2   9  19      204.26      230.21     15.55 o 
  -1  10  19      133.90      113.83     15.32 o 
   0  10  19      144.03      175.24     15.20 o 
   1  10  19       10.98       15.21      5.66 o 
  -5   0  20      157.75      149.42     13.90 o 
  -4   0  20      180.52      203.28     21.80 o 
  -3   0  20      278.54      254.89     16.64 o 
  -2   0  20        5.91        2.71      4.30 o 
  -1   0  20        2.85        3.36      2.60 o 
   0   0  20        0.08        3.54      4.47 o 
   1   0  20       17.50       14.80      4.83 o 
   2   0  20      572.15      610.96     40.14 o 
   3   0  20        0.11        2.71      2.03 o 
   4   0  20      543.82      562.11     39.70 o 
  -5   1  20        1.01        5.29      2.06 o 
  -4   1  20       75.69       70.53      6.94 o 
  -3   1  20       26.29       15.79      3.44 o 
  -2   1  20      333.86      327.77     15.93 o 
  -1   1  20        1.71        2.79      1.16 o 
   0   1  20      316.72      280.42     15.03 o 
   1   1  20        1.69        4.11      2.50 o 
   2   1  20       86.88       77.81      6.05 o 
   3   1  20      164.27      160.61     11.63 o 
   4   1  20        0.02        1.09      2.51 o 
  -5   2  20       68.27       86.81      9.40 o 
  -4   2  20       24.03       29.36      5.23 o 
  -3   2  20      293.26      273.16     12.10 o 
  -2   2  20      278.44      250.45     17.22 o 
  -1   2  20        7.03        5.95      1.59 o 
   0   2  20        4.26        3.71      2.02 o 
   1   2  20       58.21       52.80      4.68 o 
   2   2  20       10.14        3.98      4.15 o 
   3   2  20      100.19      106.53      8.09 o 
   4   2  20       58.31       61.27      5.78 o 
  -5   3  20        0.01        8.38      2.98 o 
  -4   3  20       16.16       16.56      3.52 o 
  -3   3  20      210.75      191.63     21.77 o 
  -2   3  20       28.84       19.60      3.37 o 
  -1   3  20       66.19       55.05      5.56 o 
   0   3  20      725.92      724.83     22.05 o 
   1   3  20       22.18       22.55      3.04 o 
   2   3  20       13.80       21.06      3.01 o 
   3   3  20       10.20       10.89      2.37 o 
   4   3  20       11.01       18.88      3.63 o 
  -5   4  20       22.29       21.20      3.78 o 
  -4   4  20        0.40        4.29      3.15 o 
  -3   4  20       65.52       70.33     10.95 o 
  -2   4  20       48.97       46.09      4.67 o 
  -1   4  20      701.04      737.16     31.95 o 
   0   4  20        2.88        3.14      2.34 o 
   1   4  20        0.14        8.17      2.41 o 
   2   4  20        0.92        5.08      2.53 o 
   3   4  20       49.65       59.74      4.49 o 
   4   4  20       83.71       97.23      9.73 o 
  -5   5  20       70.37       76.44      5.37 o 
  -4   5  20        2.85        5.80      2.96 o 
  -3   5  20        2.60        2.39      2.51 o 
  -2   5  20      188.69      166.07     22.86 o 
  -1   5  20        3.49       11.69      4.34 o 
   0   5  20       81.70       68.50      8.26 o 
   1   5  20      142.19      124.22     21.79 o 
   2   5  20       20.32       12.32      2.53 o 
   3   5  20       34.75       30.51      5.53 o 
   4   5  20      190.72      201.17     14.93 o 
  -4   6  20        1.18        1.15      2.82 o 
  -3   6  20        1.69        3.82      2.38 o 
  -2   6  20      102.96      113.29      8.67 o 
  -1   6  20       33.26       26.43      4.82 o 
   0   6  20      248.75      273.26     16.12 o 
   1   6  20       29.83       23.48      4.16 o 
   2   6  20        3.94        8.25      2.71 o 
   3   6  20       93.55       84.54     12.68 o 
  -4   7  20       98.69      109.49      9.39 o 
  -3   7  20        0.54        6.10      4.17 o 
  -2   7  20       14.10       19.46      4.82 o 
  -1   7  20      267.86      295.14     23.79 o 
   0   7  20       20.58       17.23      3.56 o 
   1   7  20       14.69       17.52      7.34 o 
   2   7  20       15.69       25.62      4.89 o 
   3   7  20        0.38        1.10      1.57 o 
  -3   8  20      170.64      177.75     12.78 o 
  -2   8  20        4.70        7.71     10.16 o 
  -1   8  20        1.01        3.22      4.95 o 
   0   8  20       59.87       69.63      8.27 o 
   1   8  20       41.26       42.38      6.25 o 
   2   8  20       87.02      102.86     21.78 o 
  -2   9  20       49.96       45.06     14.58 o 
  -1   9  20        0.45        4.44      8.00 o 
   0   9  20       80.81       86.96     12.84 o 
   1   9  20        1.84        9.53      3.19 o 
  -5   1  21        9.46        5.84      2.77 o 
  -4   1  21       67.10       64.64      6.05 o 
  -3   1  21      599.62      615.56     30.07 o 
  -2   1  21       72.90       54.97      5.98 o 
  -1   1  21      749.37      628.31     30.36 o 
   0   1  21        5.03        5.26      1.16 o 
   1   1  21        0.41        2.96      1.82 o 
   2   1  21      359.11      351.03     16.49 o 
   3   1  21     1010.99     1112.00     18.73 o 
   4   1  21       34.72       24.36      4.14 o 
  -5   2  21        0.13        1.75      6.28 o 
  -4   2  21       39.15       48.50      5.46 o 
  -3   2  21       26.22       26.19      4.09 o 
  -2   2  21      597.69      520.02     22.37 o 
  -1   2  21      232.48      194.33     10.89 o 
   0   2  21       93.94       95.76      6.64 o 
   1   2  21       28.82       25.40      2.81 o 
   2   2  21       68.76       65.47      8.84 o 
   3   2  21       29.25       27.32      2.96 o 
   4   2  21      283.44      309.17     18.35 o 
  -5   3  21       13.91       14.80      3.12 o 
  -4   3  21       17.28       15.79      4.65 o 
  -3   3  21       12.95       10.05      2.75 o 
  -2   3  21       26.84       27.54      3.36 o 
  -1   3  21       65.05       81.93      5.70 o 
   0   3  21      154.70      129.23      8.05 o 
   1   3  21       87.62       99.27      7.95 o 
   2   3  21      234.04      267.90     24.92 o 
   3   3  21       49.75       50.99      5.02 o 
   4   3  21        6.70        6.36      2.55 o 
  -5   4  21       20.05       29.28      5.46 o 
  -4   4  21        0.05        5.98      4.31 o 
  -3   4  21       23.30       20.71      2.61 o 
  -2   4  21      659.80      625.41     34.78 o 
  -1   4  21      248.29      204.18     20.89 o 
   0   4  21        1.72        2.91      3.84 o 
   1   4  21       14.29       14.86      2.84 o 
   2   4  21      103.13      107.97     10.56 o 
   3   4  21        0.21        6.04      3.00 o 
   4   4  21      133.17      165.34     14.07 o 
  -4   5  21       55.67       65.10      7.76 o 
  -3   5  21        0.19        4.55      1.43 o 
  -2   5  21       26.84       20.14      6.69 o 
  -1   5  21      792.66      809.78     70.10 o 
   0   5  21       44.70       64.47      8.22 o 
   1   5  21      259.08      272.30     19.04 o 
   2   5  21        3.18        8.42      2.60 o 
   3   5  21      351.36      410.76     22.29 o 
  -4   6  21       12.49       10.68      4.59 o 
  -3   6  21        9.48        9.57      2.46 o 
  -2   6  21        0.62        2.78      1.66 o 
  -1   6  21      324.46      351.49     11.63 o 
   0   6  21       35.34       59.86      6.26 o 
   1   6  21       66.14       64.25      7.03 o 
   2   6  21       89.84       84.81      9.18 o 
   3   6  21        4.79        7.08      4.57 o 
  -3   7  21        2.75        5.01      2.09 o 
  -2   7  21      107.21      119.05     12.65 o 
  -1   7  21      199.58      201.98      9.44 o 
   0   7  21      132.67      124.33      9.40 o 
   1   7  21       23.85       28.54      4.57 o 
   2   7  21       48.44       40.10     13.40 o 
   3   7  21      305.00      324.51     60.59 o 
  -3   8  21        0.58        9.77      2.50 o 
  -2   8  21       44.79       57.72     14.33 o 
  -1   8  21        1.03        9.46      6.00 o 
   0   8  21       30.16       32.53      6.43 o 
   1   8  21        6.80       10.54      5.71 o 
   2   8  21        5.21        2.60      1.84 o 
  -1   9  21      207.97      266.27     21.66 o 
   0   9  21       52.55       54.26      9.77 o 
   1   9  21        3.14        6.17      2.89 o 
  -5   0  22        4.46       10.69      5.64 o 
  -4   0  22      361.51      360.26     31.18 o 
  -3   0  22        1.84        5.82      4.19 o 
  -2   0  22        0.39        1.28      2.27 o 
  -1   0  22      616.95      539.50     31.48 o 
   0   0  22       19.78       21.06      4.71 o 
   1   0  22       69.79       63.31      8.37 o 
   2   0  22      425.55      469.14     27.17 o 
   3   0  22      192.16      214.79      7.73 o 
   4   0  22       14.23        7.98      2.72 o 
  -5   1  22        5.07        5.97      2.86 o 
  -4   1  22        9.41        8.20      2.81 o 
  -3   1  22       43.40       40.81      4.98 o 
  -2   1  22       19.08       21.87      2.66 o 
  -1   1  22       96.14       87.38      6.07 o 
   0   1  22      117.54       72.30     19.08 o 
   1   1  22       41.42       49.01      9.35 o 
   2   1  22       38.58       50.90      5.49 o 
   3   1  22        6.43        6.46      1.99 o 
   4   1  22      134.49      148.98     11.18 o 
  -5   2  22        4.34        8.89      2.59 o 
  -4   2  22      118.08      126.43     11.21 o 
  -3   2  22       54.18       44.14      4.18 o 
  -2   2  22        2.31        5.14      2.98 o 
  -1   2  22       10.92        6.62      2.34 o 
   0   2  22      135.64      107.69     10.33 o 
   1   2  22      182.29      180.22     11.52 o 
   2   2  22       15.35       16.52      3.11 o 
   3   2  22       37.55       32.03      3.37 o 
   4   2  22       30.99       38.01      5.86 o 
  -4   3  22        0.31        7.98      3.23 o 
  -3   3  22      146.69      137.41     17.08 o 
  -2   3  22       94.42       97.80      7.68 o 
  -1   3  22      234.80      219.68     17.80 o 
   0   3  22       64.00       61.01      6.40 o 
   1   3  22      437.31      453.46     24.82 o 
   2   3  22      158.49      154.52     14.09 o 
   3   3  22       82.19       90.65      7.69 o 
   4   3  22      309.70      343.99     22.37 o 
  -4   4  22      161.52      167.12     10.60 o 
  -3   4  22        5.96        5.80      1.60 o 
  -2   4  22       15.58       16.27      2.89 o 
  -1   4  22        3.40        6.54      3.22 o 
   0   4  22      129.77      135.83     12.71 o 
   1   4  22       60.08       54.33      5.31 o 
   2   4  22        3.84        3.47      1.71 o 
   3   4  22       45.67       46.51      4.09 o 
  -4   5  22       17.52       19.00      3.53 o 
  -3   5  22        0.01        5.30      4.56 o 
  -2   5  22       93.37       75.66      7.60 o 
  -1   5  22       46.89       52.07      5.32 o 
   0   5  22       20.53       22.58     12.83 o 
   1   5  22       34.24       39.13      6.11 o 
   2   5  22       31.08       29.90      5.55 o 
   3   5  22       76.13       79.52      7.79 o 
  -4   6  22       48.44       55.61      4.71 o 
  -3   6  22       52.58       50.50      5.39 o 
  -2   6  22       67.76       82.22      7.28 o 
  -1   6  22        0.11       -0.02      3.45 o 
   0   6  22       88.99       92.72      9.01 o 
   1   6  22       24.21       19.98      3.68 o 
   2   6  22        3.66        2.78      3.88 o 
   3   6  22       76.79       84.72     18.42 o 
  -3   7  22        8.63        8.04      2.12 o 
  -2   7  22       93.03       96.35      7.88 o 
  -1   7  22        0.35        5.27      3.59 o 
   0   7  22       57.74       64.46      8.90 o 
   1   7  22        7.16        4.68      7.81 o 
   2   7  22        0.11        6.64      3.04 o 
  -2   8  22        2.81       25.08     10.76 o 
  -1   8  22        9.31       15.74      4.74 o 
   0   8  22       20.42       23.12     11.93 o 
   1   8  22        5.81        9.80      3.03 o 
  -4   1  23      208.67      217.97     12.15 o 
  -3   1  23      108.49      108.38      6.98 o 
  -2   1  23      115.52      107.00      7.94 o 
  -1   1  23      157.96      140.31     10.87 o 
   0   1  23      836.46      780.81     69.45 o 
   1   1  23       26.50       26.20      3.84 o 
   2   1  23      121.64      140.92      9.80 o 
   3   1  23      312.33      316.60     16.71 o 
   4   1  23      497.68      577.17     23.81 o 
  -4   2  23       39.79       31.09      4.31 o 
  -3   2  23        3.90        2.32      1.36 o 
  -2   2  23       50.24       46.70      6.04 o 
  -1   2  23      680.12      600.91     27.73 o 
   0   2  23       19.75       12.68      2.01 o 
   1   2  23       60.45       63.25      5.89 o 
   2   2  23        4.15        6.63      1.91 o 
   3   2  23        5.82        6.38      2.33 o 
  -4   3  23       51.13       66.43      8.50 o 
  -3   3  23       40.61       34.60      3.88 o 
  -2   3  23       77.01       65.27      9.19 o 
  -1   3  23        7.46       11.70      2.37 o 
   0   3  23        9.20        7.99      2.97 o 
   1   3  23      152.64      174.54      9.85 o 
   2   3  23        5.87       10.37      2.90 o 
   3   3  23       88.03       91.47      9.37 o 
  -4   4  23        1.76        6.78      7.02 o 
  -3   4  23       48.04       42.24      5.19 o 
  -2   4  23       74.80       59.91      5.59 o 
  -1   4  23      296.88      268.39     18.47 o 
   0   4  23       24.77       17.46      3.06 o 
   1   4  23      284.46      278.70      9.97 o 
   2   4  23        6.64        7.58      1.96 o 
   3   4  23        4.21        9.86      1.57 o 
  -4   5  23      178.73      179.92     10.55 o 
  -3   5  23        0.01        5.00      3.04 o 
  -2   5  23       33.17       16.39      3.12 o 
  -1   5  23      261.82      281.90     12.91 o 
   0   5  23      720.17      850.08     15.31 o 
   1   5  23       21.60       25.05      3.59 o 
   2   5  23       24.68       21.53      4.79 o 
   3   5  23        7.17       12.30      5.10 o 
  -3   6  23       30.80       23.86      3.22 o 
  -2   6  23       17.28       13.85      2.16 o 
  -1   6  23      237.80      277.37     16.75 o 
   0   6  23      140.46      148.23     13.54 o 
   1   6  23       41.89       44.62      4.70 o 
   2   6  23        1.48        5.98      2.60 o 
  -2   7  23       33.57       24.87      4.96 o 
  -1   7  23      123.12      116.22     17.53 o 
   0   7  23      207.87      182.95     13.58 o 
   1   7  23       19.63       21.84      4.22 o 
  -1   8  23      166.79      221.22     14.01 o 
   0   8  23      266.05      248.24     32.70 o 
  -4   0  24        3.46       -0.23      6.59 o 
  -3   0  24       96.36      112.24     17.15 o 
  -2   0  24       18.32       25.98      7.79 o 
  -1   0  24       33.28       33.16      6.76 o 
   0   0  24        7.22       13.60      3.76 o 
   1   0  24      243.66      235.30     25.00 o 
   2   0  24       17.66       24.10      4.60 o 
   3   0  24      147.99      170.54     17.40 o 
  -4   1  24        0.25        1.59      1.81 o 
  -3   1  24       68.71       69.79      7.13 o 
  -2   1  24        2.36        5.62      2.41 o 
  -1   1  24      108.43       83.79      6.52 o 
   0   1  24      182.87      153.91     14.45 o 
   1   1  24       56.13       55.24      4.76 o 
   2   1  24        8.01        7.55      2.01 o 
   3   1  24       20.82       18.97      4.95 o 
  -4   2  24        0.10        6.05      4.60 o 
  -3   2  24        8.38        8.99      2.09 o 
  -2   2  24       19.87       14.62      6.12 o 
  -1   2  24        2.87        2.84      2.61 o 
   0   2  24       18.45       13.29      2.63 o 
   1   2  24        0.00        0.80      3.37 o 
   2   2  24        7.30        8.12      2.05 o 
   3   2  24       15.45       15.85      2.76 o 
  -4   3  24       32.84       32.97      4.86 o 
  -3   3  24        8.16        6.60      1.81 o 
  -2   3  24       13.31       15.24      2.54 o 
  -1   3  24       35.12       25.06      4.35 o 
   0   3  24       29.88       27.73      3.42 o 
   1   3  24      167.97      201.55     15.38 o 
   2   3  24        0.53        3.98      2.06 o 
   3   3  24        1.29        8.99      5.07 o 
  -4   4  24        1.19        5.56      4.16 o 
  -3   4  24       11.29       10.66      3.64 o 
  -2   4  24       30.61       14.35      3.50 o 
  -1   4  24       20.70       11.78      3.34 o 
   0   4  24       14.38       15.80      2.80 o 
   1   4  24        6.65        4.75      2.41 o 
   2   4  24        0.02        4.10      2.12 o 
   3   4  24       21.36       22.26      3.16 o 
  -3   5  24        5.92       16.52      3.55 o 
  -2   5  24      178.32      165.65     13.04 o 
  -1   5  24        1.13        5.43      3.30 o 
   0   5  24        3.14        4.40      5.76 o 
   1   5  24        1.10        7.68      2.71 o 
   2   5  24       15.95       14.57      2.96 o 
  -3   6  24       46.13       53.12      7.39 o 
  -2   6  24       58.67       55.52      7.98 o 
  -1   6  24       19.43       18.90      3.45 o 
   0   6  24      110.98       93.71      8.73 o 
   1   6  24       54.71       46.35     13.49 o 
   2   6  24       20.20       16.06      2.80 o 
  -2   7  24       13.90       12.36      2.26 o 
  -1   7  24        3.65       11.24      4.26 o 
   0   7  24        6.50       12.74      2.95 o 
   1   7  24       94.81       95.07     10.86 o 
  -4   1  25      183.36      189.15     13.55 o 
  -3   1  25       45.07       36.39      6.35 o 
  -2   1  25       78.98       73.89      6.83 o 
  -1   1  25        2.87        5.59      2.76 o 
   0   1  25      369.39      352.41     15.67 o 
   1   1  25       62.06       57.05      8.23 o 
   2   1  25       46.35       56.79      5.09 o 
   3   1  25        0.27        4.67      1.76 o 
  -4   2  25       41.89       46.51      5.78 o 
  -3   2  25      146.70      153.92     15.34 o 
  -2   2  25       12.83       12.59      2.21 o 
  -1   2  25      119.32      119.10      7.29 o 
   0   2  25      133.78      150.57      9.14 o 
   1   2  25       17.47       13.81      3.45 o 
   2   2  25       55.89       52.34      5.26 o 
   3   2  25       14.96       20.48      5.71 o 
  -3   3  25       84.57       93.08      8.63 o 
  -2   3  25        7.97        7.22      1.86 o 
  -1   3  25        6.08        3.23      1.97 o 
   0   3  25        0.04        3.84      1.78 o 
   1   3  25      273.02      280.14     14.31 o 
   2   3  25       98.55      103.78      8.88 o 
  -3   4  25       35.03       33.11      5.54 o 
  -2   4  25      227.59      233.27     24.16 o 
  -1   4  25      141.45      131.49      9.84 o 
   0   4  25       18.07       17.83      2.66 o 
   1   4  25       54.35       52.88      4.98 o 
   2   4  25       59.17       56.10      7.31 o 
  -3   5  25        1.97       10.62      2.25 o 
  -2   5  25        2.15        5.64      1.99 o 
  -1   5  25      100.12      112.64     12.47 o 
   0   5  25      124.37      134.19     20.92 o 
   1   5  25        3.14        7.14      3.12 o 
   2   5  25        0.63        5.73      1.67 o 
  -2   6  25        8.20        9.21      1.99 o 
  -1   6  25       19.60       19.44      2.58 o 
   0   6  25      717.61      776.73     39.29 o 
   1   6  25      134.79      146.11     12.10 o 
  -3   0  26      150.39      151.08     25.49 o 
  -2   0  26       61.67       38.85      6.59 o 
  -1   0  26       21.05       31.76      5.59 o 
   0   0  26        6.75        9.92      3.01 o 
   1   0  26        0.49        1.65      2.89 o 
   2   0  26       87.83       90.55     12.86 o 
  -3   1  26       35.13       50.09      7.90 o 
  -2   1  26       22.90       14.95      4.25 o 
  -1   1  26       10.13       12.72      2.61 o 
   0   1  26       28.15       20.53      4.04 o 
   1   1  26       53.49       48.35      4.27 o 
   2   1  26       36.84       37.92      5.39 o 
  -3   2  26        0.63        3.70      2.49 o 
  -2   2  26       48.51       48.12      6.15 o 
  -1   2  26      148.38      119.07      8.95 o 
   0   2  26        8.10        9.72      2.52 o 
   1   2  26       31.18       39.41      5.84 o 
   2   2  26       47.27       44.48      6.01 o 
  -3   3  26       25.09       29.35      5.02 o 
  -2   3  26        0.05        7.76      2.44 o 
  -1   3  26        8.62        9.12      4.30 o 
   0   3  26        8.31       11.33      3.81 o 
   1   3  26       34.01       34.22      4.75 o 
   2   3  26        0.12        4.21      1.88 o 
  -2   4  26        0.46        2.39      1.80 o 
  -1   4  26        0.60        6.55      1.75 o 
   0   4  26       69.16       79.26      8.02 o 
   1   4  26      126.90      112.18     13.03 o 
  -2   5  26       74.87       67.11      9.87 o 
  -1   5  26        0.48        2.62      3.50 o 
   0   5  26       32.07       39.54      6.05 o 
   1   5  26       24.86       21.81      3.67 o 
  -1   6  26       10.71       11.83      2.41 o 
   0   6  26       10.59       11.32      1.72 o 
  -3   1  27      121.62      136.77     21.54 o 
  -2   1  27      100.05       97.41     12.28 o 
  -1   1  27        9.14        7.43      2.11 o 
   0   1  27        0.64        6.32      2.45 o 
   1   1  27        1.72        8.16      2.13 o 
   2   1  27       19.51       24.16      4.92 o 
  -3   2  27        6.37        3.97      2.79 o 
  -2   2  27       27.92       26.43      4.08 o 
  -1   2  27       25.27       20.09      3.37 o 
   0   2  27        0.01        5.89      1.98 o 
   1   2  27       75.00       58.96     10.90 o 
  -2   3  27       16.63       14.75      4.23 o 
  -1   3  27        3.99        1.85      3.19 o 
   0   3  27        0.61        4.86      2.87 o 
   1   3  27      222.16      244.87     16.85 o 
  -2   4  27       15.84       14.51      3.73 o 
  -1   4  27        0.14        4.76      4.34 o 
   0   4  27        7.30       13.60      2.66 o 
   1   4  27        2.55        2.43      2.09 o 
  -2   0  28      143.55      160.37     16.69 o 
  -1   0  28        0.10       -2.14      2.77 o 
   0   0  28       31.17       29.79      6.23 o 
   1   0  28       25.48       15.96      4.04 o 
  -2   1  28        0.59        8.72      2.67 o 
  -1   1  28        6.76       13.32      2.50 o 
   0   1  28        1.44        6.97      2.19 o 
   1   1  28       15.00       12.63      2.31 o 
  -2   2  28       53.81       54.35      7.04 o 
  -1   2  28       47.89       38.24      6.01 o 
   0   2  28       35.88       37.24      5.31 o 
   1   2  28       21.70       18.50      4.00 o 
  -1   3  28        4.39        8.86      2.54 o 
   0   3  28       36.60       39.11      5.61 o 
                                                 
